# Supplementary material for: Post-translational modifications in DNA topoisomerase 2α highlight the role of a eukaryote-specific residue in the ATPase domain
Source: Sci Rep. 2018 Jun 18;8:9272. doi: 10.1038/s41598-018-27606-8 (PMC6006247; doi:10.1038/s41598-018-27606-8)
Supplement: Supplementary file 2 — Supplementary Dataset 1 [file 41598_2018_27606_MOESM2_ESM.xlsx]

## Sheet: CBE922-Prot+Pep-1
Sample 1, Top2A, produced in yeast							IMAC Phospho-enrichment				TiO2 Phospho-enrichment				No Enrichment, CID				No Enrichment, HCD
Accession	Description	ΣCoverage	Σ# Proteins	Σ# Unique Peptides	Σ# Peptides	Σ# PSMs	Score A2	Coverage A2	# Peptides A2	# PSM A2	Score B2	Coverage B2	# Peptides B2	# PSM B2	Score C3	Coverage C3	# Peptides C3	# PSM C3	Score C7	Coverage C7	# Peptides C7	# PSM C7	# AAs	MW [kDa]	calc. pI
Homo	sapiens DNA Topoisomerase 2 isoform alpha 1	50.56	1	79	79	249	97.5887	15.05	17	27	158.299	10.69	17	38	576.563	49.44	75	163	53.548	14.98	21	21	1515	172.388	8.5874
	Sequence	# PSMs	# Proteins	# Protein Groups	Protein Group Accessions	Modifications	MH+ [Da]	phosphoRS Site Probabilities	A2	XCorr A2	B2	XCorr B2	C3	XCorr C3	C7	XCorr C7	# Missed Cleavages
	AAIGCGIVESILNWVK	1	1	1	Homo	C5(Carbamidomethyl)	1729.93						High	3.38866			0
	AGEMELKPFNGEDYTCITFQPDLSK	1	1	1	Homo	M4(Oxidation); C16(Carbamidomethyl)	2906.32						High	4.58063			0
	AGEMELKPFNGEDYTCITFQPDLSK	2	1	1	Homo	C16(Carbamidomethyl)	2890.33						High	3.7851			0
	AQVQLNK	1	1	1	Homo		800.462						High	2.73182			0
	AQVQLNKK	2	1	1	Homo		928.557						High	2.67374	High	2.22922	1
	AYDIAGSTK	2	1	1	Homo		925.462						High	2.70808	High	1.91349	0
	DKLDETGNSLK	3	1	1	Homo		1219.62				High	3.12025	High	2.8061	High	3.14544	1
	DKYGVFPLR	2	1	1	Homo		1094.6						High	2.86548	High	2.28442	1
	DPALNSGVSQKPDPAK	1	1	1	Homo		1623.83						High	3.42918			0
	EDLATFIEELEAVEAK	3	1	1	Homo		1806.9		High	5.53646			High	3.81266			0
	EKQDEQVGLPGK	3	1	1	Homo		1327.69		High	2.64649			High	3.23406			1
	ELILFSNSDNER	6	1	1	Homo		1436.7						High	4.11186			0
	EQVLEPMLNGTEK	1	1	1	Homo	M7(Oxidation)	1503.74						High	2.82878			0
	EWLLGMLGAESAK	2	1	1	Homo	M6(Oxidation)	1420.71						High	4.06484			0
	EWLTNFMEDR	2	1	1	Homo	M7(Oxidation)	1356.59						High	2.70181			0
	FKAQVQLNK	1	1	1	Homo		1075.63						High	2.80523			1
	FKAQVQLNKK	2	1	1	Homo		1203.72						High	3.20719	High	2.34743	2
	FKMQSLDKDIVALMVR	1	1	1	Homo	M3(Oxidation); M14(Oxidation)	1926.02						High	4.60714			2
	FLEEFITPIVK	3	1	1	Homo		1335.76		High	3.76132			High	3.59144			0
	FLYDDNQR	1	1	1	Homo		1070.49						High	2.52288			0
	GESDDFHMDFDSAVAPR	2	1	1	Homo	M8(Oxidation)	1911.78		High	3.67877			High	4.24569			0
	GESDDFHMDFDSAVAPR	2	1	1	Homo		1895.79						High	3.0025			0
	GFQQISFVNSIATSK	4	1	1	Homo		1626.85		High	3.08213			High	3.99449	High	3.50364	0
	HRFLEEFITPIVK	1	1	1	Homo		1628.92						High	3.16912			1
	HVDYVADQIVTK	8	1	1	Homo		1387.72		High	3.16723			High	3.90969	High	2.55209	0
	IFDEILVNAADNK	10	1	1	Homo		1461.76		High	3.81343	High	2.74526	High	4.4226			0
	IKNENTEGSPQEDGVELEGLK	4	1	1	Homo		2286.11		High	4.46817	High	4.77812	High	5.01618			1
	IKNENTEGSPQEDGVELEGLK	4	1	1	Homo	S9(Phospho)	2366.08	T(6): 0.0; S(9): 100.0	High	5.17552	High	6.25135					1
	IMIMTDQDQDGSHIK	8	1	1	Homo	M2(Oxidation); M4(Oxidation)	1763.79				High	3.48069	High	4.76208			0
	KEWLLGMLGAESAK	4	1	1	Homo	M7(Oxidation)	1548.81						High	4.32804	High	2.51915	1
	KEWLTNFMEDR	3	1	1	Homo	M8(Oxidation)	1484.68						High	3.86167			1
	KIKNENTEGSPQEDGVELEGLK	2	1	1	Homo	S10(Phospho)	2494.17	T(7): 1.6; S(10): 98.4			High	5.56669					2
	KIKNENTEGSPQEDGVELEGLK	1	1	1	Homo		2414.2						High	4.21754			2
	KLLGLPEDYLYGQTTTYLTYNDFINK	1	1	1	Homo		3083.56						High	3.46931			1
	KNVTVKK	1	1	1	Homo		816.53						High	2.98245			2
	KNYEDEDSLK	4	1	1	Homo		1240.57		High	2.50233			High	3.7461			1
	KPSTSDDSDSNFEK	5	1	1	Homo	S3(Phospho)	1636.64	S(3): 95.2; T(4): 4.8; S(5): 0.0; S(8): 0.0; S(10): 0.0			High	6.00584					0
	KPSTSDDSDSNFEK	2	1	1	Homo		1556.67						High	3.7935			0
	KQIDDR	1	1	1	Homo		774.41						High	2.59113			1
	KRKPSTSDDSDSNFEK	1	1	1	Homo		1840.87				High	3.22552					2
	KRKPSTSDDSDSNFEK	1	1	1	Homo	S5(Phospho)	1920.83	S(5): 7.0; T(6): 7.0; S(7): 85.9; S(10): 0.0; S(12): 0.0			High	4.60093					2
	KSKGESDDFHMDFDSAVAPR	2	1	1	Homo	S6(Phospho); M11(Oxidation)	2334.97	S(2): 1.5; S(6): 98.5; S(15): 0.0			High	4.25307					2
	KSKGESDDFHMDFDSAVAPR	2	1	1	Homo	M11(Oxidation)	2255						High	4.48244			2
	KTQMAEVLPSPR	1	1	1	Homo	M4(Oxidation); S10(Phospho)	1452.69	T(2): 0.0; S(10): 100.0			High	3.80556					1
	KYDTVLDILR	1	1	1	Homo		1235.7						High	3.82799			1
	LDDANDAGGR	2	1	1	Homo		1003.44						High	3.68209	High	2.78127	0
	LLGLPEDYLYGQTTTYLTYNDFINK	1	1	1	Homo		2955.47						High	4.71706			0
	LMDGEEPLPMLPSYK	6	1	1	Homo	M2(Oxidation); M10(Oxidation)	1751.82		High	3.89972			High	4.70312	High	2.92453	0
	LMDGEEPLPMLPSYK	1	1	1	Homo	M2(Oxidation)	1735.83						High	2.64551			0
	LNNQAR	1	1	1	Homo		715.384								High	1.9086	0
	LQTSLTCNSMVLFDHVGCLKK	1	1	1	Homo	C7(Carbamidomethyl); M10(Oxidation); C18(Carbamidomethyl)	2467.22						High	3.25218			1
	LRNEKEQELDTLK	2	1	1	Homo		1615.86				High	3.3851	High	3.51128			2
	MQSLDKDIVALMVR	4	1	1	Homo	M1(Oxidation); M12(Oxidation)	1650.86		High	3.09			High	4.54641			1
	MQSLDKDIVALMVR	1	1	1	Homo	M1(Oxidation)	1634.86						High	4.02679			1
	MTEEKLAEAER	1	1	1	Homo	M1(Oxidation)	1322.63						High	2.94153			1
	MYVPALIFGQLLTSSNYDDDEK	6	1	1	Homo	M1(Oxidation)	2535.2						High	5.48241			0
	MYVPALIFGQLLTSSNYDDDEKK	1	1	1	Homo	M1(Oxidation)	2663.29						High	2.86304			1
	MYVPALIFGQLLTSSNYDDDEKKVTGGR	1	1	1	Homo	M1(Oxidation)	3133.55						High	3.29296			2
	NEKEQELDTLK	2	1	1	Homo		1346.68						High	3.36101			1
	NEKEQELDTLKR	2	1	1	Homo		1502.78				High	3.95884	High	4.17113			2
	NENTEGSPQEDGVELEGLK	3	1	1	Homo		2044.93						High	6.25075	High	2.16488	0
	NHMWIFVNALIENPTFDSQTK	2	1	1	Homo	M3(Oxidation)	2521.22						High	5.65711			0
	NHMWIFVNALIENPTFDSQTK	1	1	1	Homo		2505.22						High	3.23568			0
	NKQEMAFYSLPEFEEWK	3	1	1	Homo	M5(Oxidation)	2192						High	5.72574	High	1.95229	1
	NSTECTLILTEGDSAK	3	1	1	Homo	C5(Carbamidomethyl)	1738.82						High	5.43061			0
	QDEQVGLPGK	2	1	1	Homo		1070.55						High	2.56503	High	2.09807	0
	QIMENAEINNIIK	2	1	1	Homo	M3(Oxidation)	1545.79						High	4.30523			0
	QIMENAEINNIIK	1	1	1	Homo		1529.8						High	3.28614			0
	RAYDIAGSTK	4	1	1	Homo		1081.56		High	3.19965	High	3.19067	High	3.12872			1
	RDPALNSGVSQKPDPAK	3	1	1	Homo		1779.93				High	3.05673	High	5.74698	High	4.17358	1
	RKPSTSDDSDSNFEK	2	1	1	Homo		1712.77				High	4.06982	High	3.00772			1
	RKPSTSDDSDSNFEK	10	1	1	Homo	S4(Phospho)	1792.74	S(4): 86.8; T(5): 6.6; S(6): 6.6; S(9): 0.0; S(11): 0.0			High	5.3152	High	4.83788			1
	RLMDGEEPLPMLPSYK	4	1	1	Homo	M3(Oxidation); M11(Oxidation)	1907.92						High	3.52503	High	2.91538	1
	SFGSTCQLSEK	3	1	1	Homo	C6(Carbamidomethyl)	1243.56		High	2.81393			High	3.36941			0
	SIPSMVDGLKPGQR	1	1	1	Homo	M5(Oxidation)	1500.78						High	2.96246			0
	SKGESDDFHMDFDSAVAPR	2	1	1	Homo	M10(Oxidation)	2126.91				High	5.19018	High	3.26628			1
	SKGESDDFHMDFDSAVAPR	2	1	1	Homo	S5(Phospho); M10(Oxidation)	2206.87	S(1): 0.0; S(5): 100.0; S(14): 0.0			High	4.9473					1
	SKGESDDFHMDFDSAVAPR	1	1	1	Homo		2110.91						High	4.86637			1
	SVVSDLEADDVK	2	1	1	Homo		1276.63		High	3.49953			High	3.20768			0
	SVVSDLEADDVK	4	1	1	Homo	S4(Phospho)	1356.59	S(1): 0.0; S(4): 100.0	High	4.21072	High	5.05194	High	4.96839			0
	SVVSDLEADDVKGSVPLSSSPPATHFPDETEITNPVPK	1	1	1	Homo	S1(Phospho)	4041.92	S(1): 75.4; S(4): 23.3; S(14): 1.0; S(18): 0.0; S(19): 0.1; S(20): 0.0; T(24): 0.0; T(30): 0.0; T(33): 0.0					High	3.54214			1
	SYVDMYLK	2	1	1	Homo	M5(Oxidation)	1034.49						High	2.67886			0
	SYVDMYLKDK	1	1	1	Homo	M5(Oxidation)	1277.61						High	3.06929			1
	TLAVSGLGVVGR	6	1	1	Homo		1128.67		High	3.37845			High	4.13724	High	2.45982	0
	TPPLITDYR	2	1	1	Homo		1075.58						High	2.94444	High	2.16002	0
	TQMAEVLPSPR	6	1	1	Homo	M3(Oxidation)	1244.63		High	2.95219			High	3.64949	High	2.89288	0
	TQMAEVLPSPR	7	1	1	Homo	M3(Oxidation); S9(Phospho)	1324.6	T(1): 0.0; S(9): 100.0	High	4.14146	High	4.16152	High	3.85264			0
	TQMAEVLPSPR	1	1	1	Homo		1228.64						High	2.87764			0
	VIHEQVNHR	1	1	1	Homo		1131.6								High	2.45834	0
	VPDEEENEESDNEKETEKSDSVTDSGPTFNYLLDMPLWYLTK	2	1	1	Homo	S10(Phospho); M35(Oxidation)	4990.15	S(10): 15.9; T(16): 15.9; S(19): 15.9; S(21): 15.9; T(23): 15.9; S(25): 15.9; T(28): 3.7; Y(31): 0.9; Y(39): 0.0; T(41): 0.0					High	4.85006			2
	VTIDPENNLISIWNNGK	2	1	1	Homo		1926.99						High	4.58763			0
	WEVCLTMSEK	2	1	1	Homo	C4(Carbamidomethyl); M7(Oxidation)	1298.58						High	3.39535			0
	WEVCLTMSEK	1	1	1	Homo	C4(Carbamidomethyl)	1282.58						High	2.77565			0
	YDTVLDILR	1	1	1	Homo		1107.6						High	2.80488			0
	YIFTMLSSLAR	4	1	1	Homo	M5(Oxidation)	1317.69						High	3.18276	High	2.16345	0
	YSGPEDDAAISLAFSK	7	1	1	Homo		1670.79		High	3.74845			High	4.71499			0
	YSGPEDDAAISLAFSKK	1	1	1	Homo		1798.88						High	4.54567			1

## Sheet: CBE922-PhosphoSites-1
	Legend :
	confirmed
	not confirmed
	Rejected
	remark: the position number correspond to the recombinant sequence, add +22 to match the NCBI Top2 ID numbering
NCBI Position	Construct Position	Target	Modification	Classification	Highest PTM Score	Highest Peptide Confidence	Sequence Motif
1106	1084	S	Phospho	Post-translational	70.3	High	EEENEEsDNEKET
1112	1090	T	Phospho	Post-translational	21	High	SDNEKEtEKSDSV
1115	1093	S	Phospho	Post-translational	15.9	High	EKETEKsDSVTDS
1117	1095	S	Phospho	Post-translational	15.9	High	ETEKSDsVTDSGP
1119	1097	T	Phospho	Post-translational	15.9	High	EKSDSVtDSGPTF
1121	1099	S	Phospho	Post-translational	15.9	High	SDSVTDsGPTFNY
1124	1102	T	Phospho	Post-translational	3.7	High	VTDSGPtFNYLLD
1127	1105	Y	Phospho	Post-translational	0.9	High	SGPTFNyLLDMPL
1135	1113	Y	Phospho	Post-translational	0	High	LDMPLWyLTKEKK
1137	1115	T	Phospho	Post-translational	0	High	MPLWYLtKEKKDE
1205	1183	T	Phospho	Post-translational	0	High	KAKGKKtQMAEVL
1213	1191	S	Phospho	Post-translational	100	High	MAEVLPsPRGQRV
1244	1222	T	Phospho	Post-translational	98.8	High	KIKNENtEGSPQE
1247	1225	S	Phospho	Post-translational	100	High	NENTEGsPQEDGV
1374	1352	S	Phospho	Post-translational	75.4	High	ELKPQKsVVSDLE
1377	1355	S	Phospho	Post-translational	100	High	PQKSVVsDLEADD
1387	1365	S	Phospho	Post-translational	1	High	ADDVKGsVPLSSS
1391	1369	S	Phospho	Post-translational	0	High	KGSVPLsSSPPAT
1392	1370	S	Phospho	Post-translational	0.1	High	GSVPLSsSPPATH
1393	1371	S	Phospho	Post-translational	0	High	SVPLSSsPPATHF
1397	1375	T	Phospho	Post-translational	0	High	SSSPPAtHFPDET
1403	1381	T	Phospho	Post-translational	0	High	THFPDEtEITNPV
1406	1384	T	Phospho	Post-translational	0	High	PDETEItNPVPKK
1469	1447	S	Phospho	Post-translational	95.2	High	RRKRKPsTSDDSD
1470	1448	T	Phospho	Post-translational	48.1	High	RKRKPStSDDSDS
1471	1449	S	Phospho	Post-translational	97.2	High	KRKPSTsDDSDSN
1474	1452	S	Phospho	Post-translational	98.9	High	PSTSDDsDSNFEK
1476	1454	S	Phospho	Post-translational	89.4	High	TSDDSDsNFEKIV
1491	1469	S	Phospho	Post-translational	10.1	High	AVTSKKsKGESDD
1495	1473	S	Phospho	Post-translational	100	High	KKSKGEsDDFHMD
1504	1482	S	Phospho	Post-translational	0	High	FHMDFDsAVAPRA

## Sheet: CBE922-Search_Parameters-1
Search report summary of file(s):
- Z:\2014\Schultz_P\CBE922\LC_040114_CBE922_01_IMAC_seqTop2A-Top2B_PhosphoRS_Acetyl_FixedValue.msf
- Z:\2014\Schultz_P\CBE922\LC_040114_CBE922_01_TiO2_seqTop2A-Top2B_PhosphoRS_Acetyl_FixedValue.msf
- Z:\2014\Schultz_P\CBE922\LC_040114_CBE922_01_CID-HCD_seqTop2A-Top2B_PhosphoRS_Acetyl_FixedValue.msf
Created with Discoverer version: 1.4.1.14
================================================================================
Number of filtered/unfiltered result items:
- 1/1 protein group(s)
- 1/2 merged protein(s)
- 79/661 peptide(s)
- 249/4178 PSM(s)
- 40724/40724 search input(s)
================================================================================
Peptide Grouping Options
- Show peptide groups: True
- Group peptides by: Mass and Sequence
Protein Grouping Options
- Enable protein grouping: True
- Consider leucine and isoleucine as equal: True
- Consider only PSMs with confidence at least: Medium
- Consider only PSMs with delta Cn better than: 0.15
- Apply strict maximum parsimony principle: True
No filters applied for data reduction
Result filters:
- Peptide Confidence (Minimum Confidence: High)
- Peptides Per Protein (Minimal number of peptides: 2, Count only rank 1 peptides: True, Count peptide only in top scored proteins: True)
- Peptide Rank (Maximum rank: 1)
================================================================================
Summary of file Z:\2014\Schultz_P\CBE922\LC_040114_CBE922_01_IMAC_seqTop2A-Top2B_PhosphoRS_Acetyl_FixedValue.msf
Workflow created with Discoverer version: 1.4.1.14 (DBVersion:79)
================================================================================
Search name: LC_040114_CBE922_01_IMAC_seqTop2A-Top2B_PhosphoRS_Acetyl_FixedValue
Search description: -
Search date: 04/02/2014 08:14:07
================================================================================
The pipeline tree:
------------------
|-(0) Spectrum Files
|-(1) Spectrum Selector
|-(2) Sequest HT
|-(3) phosphoRS 3.1
|-(4) Fixed Value PSM Validator
------------------------------------------------------------------------------
Processing node 0: Spectrum Files
------------------------------------------------------------------------------
Input Data:
-----------------------------
File Name(s): \\serv-spectro\Data Serv-spectro F\2014\Schultz_P\CBE922\LC_040114_CBE922_01_IMAC.raw
------------------------------------------------------------------------------
Processing node 1: Spectrum Selector
------------------------------------------------------------------------------
1. General Settings:
-----------------------------
Precursor Selection: Use MS1 Precursor
Use New Precursor Reevaluation: True
2. Spectrum Properties Filter:
-----------------------------
Lower RT Limit: 0
Upper RT Limit: 0
First Scan: 0
Last Scan: 0
Lowest Charge State: 0
Highest Charge State: 0
Min. Precursor Mass: 350 Da
Max. Precursor Mass: 5000 Da
Total Intensity Threshold: 0
Minimum Peak Count: 1
3. Scan Event Filters:
-----------------------------
MS Order: Is MS2
Min. Collision Energy: 0
Max. Collision Energy: 100
Scan Type: Is Full
4. Peak Filters:
-----------------------------
S/N Threshold (FT-only): 1.5
5. Replacements for Unrecognized Properties:
-----------------------------
Unrecognized Charge Replacements: Automatic
Unrecognized Mass Analyzer Replacements: ITMS
Unrecognized MS Order Replacements: MS2
Unrecognized Activation Type Replacements: CID
Unrecognized Polarity Replacements: +
6. Just for Testing:
-----------------------------
Precursor Clipping Range Before: 2.5 Da
Precursor Clipping Range After: 5.5 Da
------------------------------------------------------------------------------
Processing node 2: Sequest HT
------------------------------------------------------------------------------
1. Input Data:
-----------------------------
Protein Database: CBE922_Top2a_Top2b.fasta
Enzyme Name: Trypsin (Full)
Max. Missed Cleavage Sites: 2
Min. Peptide Length: 6
Max. Peptide Length: 144
2. Scoring Options:
-----------------------------
Max. Delta Cn: 0.05
Max. Number of Peptides Reported: 10
3. Tolerances:
-----------------------------
Precursor Mass Tolerance: 7 ppm
Fragment Mass Tolerance: 0.5 Da
Use Average Precursor Mass: False
Use Average Fragment Mass: False
4. Spectrum Matching:
-----------------------------
Use Neutral Loss a Ions: True
Use Neutral Loss b Ions: True
Use Neutral Loss y Ions: True
Use Flanking Ions: True
Weight of a Ions: 0
Weight of b Ions: 1
Weight of c Ions: 0
Weight of x Ions: 0
Weight of y Ions: 1
Weight of z Ions: 0
5. Dynamic Modifications:
-----------------------------
Max. Equal Modifications Per Peptide: 3
Max. Dynamic Modifications Per Peptide: 4
1. Dynamic Modification: Oxidation / +15.995 Da (M)
2. Dynamic Modification: Phospho / +79.966 Da (S, T, Y)
3. Dynamic Modification: Acetyl / +42.011 Da (K)
6. Static Modifications:
-----------------------------
1. Static Modification: Carbamidomethyl / +57.021 Da (C)
------------------------------------------------------------------------------
Processing node 3: phosphoRS 3.1
------------------------------------------------------------------------------
1. Scoring:
-----------------------------
Use Fragment Mass Tolerance of Search Node: True
Fragment Mass Tolerance: 0.5 Da
Consider neutral loss peaks for CID and HCD: Automatic
2. Performance:
-----------------------------
Maximum PTMs per peptide: 10
Maximum Position Isoforms: 200
------------------------------------------------------------------------------
Processing node 4: Fixed Value PSM Validator
------------------------------------------------------------------------------
================================================================================
Further information:
Sequest HT (2):
- Number of sequences searched: 2
================================================================================
Processing details:
2014-02-04 08:20:00	(2):Sequest HT:	Total search time was 1 min 4 s.
2014-02-04 08:20:00	(2):Sequest HT:	Search completed
2014-02-04 08:20:00	(2):Sequest HT:	2 protein(s) + 0 decoy proteins scored and inserted into result file in 0.9 s.
2014-02-04 08:20:00	(2):Sequest HT:	2 protein(s) scored
2014-02-04 08:20:00	(2):Sequest HT:	Search result finalization started.
2014-02-04 08:20:00	(3):phosphoRS 3.1:	Analysis of 357 spectra (619 peptides) completed in 9.5 s.
2014-02-04 08:20:00	(3):phosphoRS 3.1:	Finished scoring
2014-02-04 08:20:00	(3):phosphoRS 3.1:	Workload level: #parallel tasks: 3.
2014-02-04 08:20:00	(3):phosphoRS 3.1:	Workload level: #spectra per package: 793.
2014-02-04 08:20:00	(3):phosphoRS 3.1:	Workload level: #spectra: 793.
2014-02-04 08:20:00	(3):phosphoRS 3.1:	Localizing Phospho (STY) for Sequest HT (2) with a fragment ion mass tolerance of 0.5 m/z allowing a maximum of 10 PTMs with neutral loss and 200 isoforms per peptide.
2014-02-04 08:20:00	(3):phosphoRS 3.1:	Starting phosphoRS 3.0 - Taus T. et al., J. Proteome Res. 2011, 10, 5354-62 (see also http://ms.imp.ac.at)
2014-02-04 08:20:00	(4):Fixed Value PSM Validator:	Evaluating peptides of Sequest HT (2) started
2014-02-04 08:20:00	(2):Sequest HT:	Reading results took 1.6 s.
2014-02-04 08:20:00	(2):Sequest HT:	Storing 4 PSMs for 3102 spectra
2014-02-04 08:20:00	(2):Sequest HT:	Storing 1222 PSMs for 10000 spectra
2014-02-04 08:20:00	(2):Sequest HT:	Start reading results.
2014-02-04 08:20:00	(2):Sequest HT:	Performing target search containing 13102 spectra took 21.1 s.
2014-02-04 08:20:00	(2):Sequest HT:	Average search time per spectrum was 1.0 ms.
2014-02-04 08:19:00	(2):Sequest HT:	On-Disk search is performed
2014-02-04 08:19:00	(2):Sequest HT:	Workload level: #spectra loaded and processed at once: 1866
2014-02-04 08:19:00	(2):Sequest HT:	Workload level: #parallel tasks: 2
2014-02-04 08:19:00	(2):Sequest HT:	ISE (1.1.1.11, x64) started at 4/2/2014 8:19:56 AM on PC3-0014-PAGE (x64) [2 CPUs] running Microsoft Windows NT 6.1.7601 Service Pack 1 (64bit) [.NET: 4.0.30319.1022]
2014-02-04 08:19:00	(2):Sequest HT:	Start Sequest HT target search for 13102 spectra.
2014-02-04 08:19:00	(2):Sequest HT:	FASTA indexing completed in 4 s.
2014-02-04 08:19:00	(2):Sequest HT:	Building new target FASTA index. This may take up to several hours...
2014-02-04 08:19:00	(2):Sequest HT:	Looking for existing target FASTA index.
2014-02-04 08:14:00	(2):Sequest HT:	Sequence Database: CBE922_Top2a_Top2b.fasta
2014-02-04 08:14:00	(1):Spectrum Selector:	Reading from File 1 of 1:\\serv-spectro\Data Serv-spectro F\2014\Schultz_P\CBE922\LC_040114_CBE922_01_IMAC.raw (25664 spectra total)
================================================================================
Summary of file Z:\2014\Schultz_P\CBE922\LC_040114_CBE922_01_TiO2_seqTop2A-Top2B_PhosphoRS_Acetyl_FixedValue.msf
Workflow created with Discoverer version: 1.4.1.14 (DBVersion:79)
================================================================================
Search name: LC_040114_CBE922_01_TiO2_seqTop2A-Top2B_PhosphoRS_Acetyl_FixedValue
Search description: -
Search date: 04/02/2014 08:14:19
================================================================================
The pipeline tree:
------------------
|-(0) Spectrum Files
|-(1) Spectrum Selector
|-(2) Sequest HT
|-(3) phosphoRS 3.1
|-(4) Fixed Value PSM Validator
------------------------------------------------------------------------------
Processing node 0: Spectrum Files
------------------------------------------------------------------------------
Input Data:
-----------------------------
File Name(s): \\serv-spectro\Data Serv-spectro F\2014\Schultz_P\CBE922\LC_040114_CBE922_01_TiO2.raw
------------------------------------------------------------------------------
Processing node 1: Spectrum Selector
------------------------------------------------------------------------------
1. General Settings:
-----------------------------
Precursor Selection: Use MS1 Precursor
Use New Precursor Reevaluation: True
2. Spectrum Properties Filter:
-----------------------------
Lower RT Limit: 0
Upper RT Limit: 0
First Scan: 0
Last Scan: 0
Lowest Charge State: 0
Highest Charge State: 0
Min. Precursor Mass: 350 Da
Max. Precursor Mass: 5000 Da
Total Intensity Threshold: 0
Minimum Peak Count: 1
3. Scan Event Filters:
-----------------------------
MS Order: Is MS2
Min. Collision Energy: 0
Max. Collision Energy: 100
Scan Type: Is Full
4. Peak Filters:
-----------------------------
S/N Threshold (FT-only): 1.5
5. Replacements for Unrecognized Properties:
-----------------------------
Unrecognized Charge Replacements: Automatic
Unrecognized Mass Analyzer Replacements: ITMS
Unrecognized MS Order Replacements: MS2
Unrecognized Activation Type Replacements: CID
Unrecognized Polarity Replacements: +
6. Just for Testing:
-----------------------------
Precursor Clipping Range Before: 2.5 Da
Precursor Clipping Range After: 5.5 Da
------------------------------------------------------------------------------
Processing node 2: Sequest HT
------------------------------------------------------------------------------
1. Input Data:
-----------------------------
Protein Database: CBE922_Top2a_Top2b.fasta
Enzyme Name: Trypsin (Full)
Max. Missed Cleavage Sites: 2
Min. Peptide Length: 6
Max. Peptide Length: 144
2. Scoring Options:
-----------------------------
Max. Delta Cn: 0.05
Max. Number of Peptides Reported: 10
3. Tolerances:
-----------------------------
Precursor Mass Tolerance: 7 ppm
Fragment Mass Tolerance: 0.5 Da
Use Average Precursor Mass: False
Use Average Fragment Mass: False
4. Spectrum Matching:
-----------------------------
Use Neutral Loss a Ions: True
Use Neutral Loss b Ions: True
Use Neutral Loss y Ions: True
Use Flanking Ions: True
Weight of a Ions: 0
Weight of b Ions: 1
Weight of c Ions: 0
Weight of x Ions: 0
Weight of y Ions: 1
Weight of z Ions: 0
5. Dynamic Modifications:
-----------------------------
Max. Equal Modifications Per Peptide: 3
Max. Dynamic Modifications Per Peptide: 4
1. Dynamic Modification: Oxidation / +15.995 Da (M)
2. Dynamic Modification: Phospho / +79.966 Da (S, T, Y)
3. Dynamic Modification: Acetyl / +42.011 Da (K)
6. Static Modifications:
-----------------------------
1. Static Modification: Carbamidomethyl / +57.021 Da (C)
------------------------------------------------------------------------------
Processing node 3: phosphoRS 3.1
------------------------------------------------------------------------------
1. Scoring:
-----------------------------
Use Fragment Mass Tolerance of Search Node: True
Fragment Mass Tolerance: 0.5 Da
Consider neutral loss peaks for CID and HCD: Automatic
2. Performance:
-----------------------------
Maximum PTMs per peptide: 10
Maximum Position Isoforms: 200
------------------------------------------------------------------------------
Processing node 4: Fixed Value PSM Validator
------------------------------------------------------------------------------
================================================================================
Further information:
Sequest HT (2):
- Number of sequences searched: 2
================================================================================
Processing details:
2014-02-04 08:27:00	(2):Sequest HT:	Total search time was 50.4 s.
2014-02-04 08:27:00	(2):Sequest HT:	Search completed
2014-02-04 08:27:00	(2):Sequest HT:	2 protein(s) + 0 decoy proteins scored and inserted into result file in 0.7 s.
2014-02-04 08:27:00	(2):Sequest HT:	2 protein(s) scored
2014-02-04 08:27:00	(2):Sequest HT:	Search result finalization started.
2014-02-04 08:27:00	(3):phosphoRS 3.1:	Analysis of 111 spectra (214 peptides) completed in 4.8 s.
2014-02-04 08:27:00	(3):phosphoRS 3.1:	Finished scoring
2014-02-04 08:27:00	(3):phosphoRS 3.1:	Workload level: #parallel tasks: 3.
2014-02-04 08:27:00	(3):phosphoRS 3.1:	Workload level: #spectra per package: 335.
2014-02-04 08:27:00	(3):phosphoRS 3.1:	Workload level: #spectra: 335.
2014-02-04 08:27:00	(3):phosphoRS 3.1:	Localizing Phospho (STY) for Sequest HT (2) with a fragment ion mass tolerance of 0.5 m/z allowing a maximum of 10 PTMs with neutral loss and 200 isoforms per peptide.
2014-02-04 08:27:00	(3):phosphoRS 3.1:	Starting phosphoRS 3.0 - Taus T. et al., J. Proteome Res. 2011, 10, 5354-62 (see also http://ms.imp.ac.at)
2014-02-04 08:27:00	(4):Fixed Value PSM Validator:	Evaluating peptides of Sequest HT (2) started
2014-02-04 08:27:00	(2):Sequest HT:	Reading results took 1 s.
2014-02-04 08:27:00	(2):Sequest HT:	Storing 509 PSMs for 9078 spectra
2014-02-04 08:27:00	(2):Sequest HT:	Start reading results.
2014-02-04 08:27:00	(2):Sequest HT:	Performing target search containing 9078 spectra took 16.9 s.
2014-02-04 08:27:00	(2):Sequest HT:	Average search time per spectrum was 1.3 ms.
2014-02-04 08:27:00	(2):Sequest HT:	On-Disk search is performed
2014-02-04 08:27:00	(2):Sequest HT:	Workload level: #spectra loaded and processed at once: 1780
2014-02-04 08:27:00	(2):Sequest HT:	Workload level: #parallel tasks: 2
2014-02-04 08:27:00	(2):Sequest HT:	ISE (1.1.1.11, x64) started at 4/2/2014 8:27:05 AM on PC3-0014-PAGE (x64) [2 CPUs] running Microsoft Windows NT 6.1.7601 Service Pack 1 (64bit) [.NET: 4.0.30319.1022]
2014-02-04 08:27:00	(2):Sequest HT:	Start Sequest HT target search for 9078 spectra.
2014-02-04 08:27:00	(2):Sequest HT:	There is already an adequate target FASTA index.
2014-02-04 08:27:00	(2):Sequest HT:	Looking for existing target FASTA index.
2014-02-04 08:21:00	(2):Sequest HT:	Sequence Database: CBE922_Top2a_Top2b.fasta
2014-02-04 08:20:00	(1):Spectrum Selector:	Reading from File 1 of 1:\\serv-spectro\Data Serv-spectro F\2014\Schultz_P\CBE922\LC_040114_CBE922_01_TiO2.raw (24727 spectra total)
================================================================================
Summary of file Z:\2014\Schultz_P\CBE922\LC_040114_CBE922_01_CID-HCD_seqTop2A-Top2B_PhosphoRS_Acetyl_FixedValue.msf
Workflow created with Discoverer version: 1.4.1.14 (DBVersion:79)
================================================================================
Search name: LC_040114_CBE922_01_CID-HCD_seqTop2A-Top2B_PhosphoRS_Acetyl_FixedValue
Search description: -
Search date: 04/02/2014 08:15:12
================================================================================
The pipeline tree:
------------------
|-(0) Spectrum Files
|-(1) Spectrum Selector
|-(2) Scan Event Filter
|-(3) Sequest HT
|-(4) phosphoRS 3.1
|-(5) Fixed Value PSM Validator
|-(6) Scan Event Filter
|-(7) Sequest HT
|-(4) phosphoRS 3.1
|-(5) Fixed Value PSM Validator
------------------------------------------------------------------------------
Processing node 0: Spectrum Files
------------------------------------------------------------------------------
Input Data:
-----------------------------
File Name(s): \\serv-spectro\Data Serv-spectro F\2014\Schultz_P\CBE922\LC_040114_CBE922_01_CID-HCD.raw
------------------------------------------------------------------------------
Processing node 1: Spectrum Selector
------------------------------------------------------------------------------
1. General Settings:
-----------------------------
Precursor Selection: Use MS1 Precursor
Use New Precursor Reevaluation: True
2. Spectrum Properties Filter:
-----------------------------
Lower RT Limit: 0
Upper RT Limit: 0
First Scan: 0
Last Scan: 0
Lowest Charge State: 0
Highest Charge State: 0
Min. Precursor Mass: 350 Da
Max. Precursor Mass: 5000 Da
Total Intensity Threshold: 0
Minimum Peak Count: 1
3. Scan Event Filters:
-----------------------------
MS Order: Is MS2
Min. Collision Energy: 0
Max. Collision Energy: 100
Scan Type: Is Full
4. Peak Filters:
-----------------------------
S/N Threshold (FT-only): 1.5
5. Replacements for Unrecognized Properties:
-----------------------------
Unrecognized Charge Replacements: Automatic
Unrecognized Mass Analyzer Replacements: ITMS
Unrecognized MS Order Replacements: MS2
Unrecognized Activation Type Replacements: CID
Unrecognized Polarity Replacements: +
6. Just for Testing:
-----------------------------
Precursor Clipping Range Before: 2.5 Da
Precursor Clipping Range After: 5.5 Da
------------------------------------------------------------------------------
Processing node 2: Scan Event Filter
------------------------------------------------------------------------------
Filter Settings:
-----------------------------
Activation Type: Is CID
Min. Collision Energy: 0
Max. Collision Energy: 1000
Scan Type: Is Full
------------------------------------------------------------------------------
Processing node 3: Sequest HT
------------------------------------------------------------------------------
1. Input Data:
-----------------------------
Protein Database: CBE922_Top2a_Top2b.fasta
Enzyme Name: Trypsin (Full)
Max. Missed Cleavage Sites: 2
Min. Peptide Length: 6
Max. Peptide Length: 144
2. Scoring Options:
-----------------------------
Max. Delta Cn: 0.05
Max. Number of Peptides Reported: 10
3. Tolerances:
-----------------------------
Precursor Mass Tolerance: 7 ppm
Fragment Mass Tolerance: 0.5 Da
Use Average Precursor Mass: False
Use Average Fragment Mass: False
4. Spectrum Matching:
-----------------------------
Use Neutral Loss a Ions: True
Use Neutral Loss b Ions: True
Use Neutral Loss y Ions: True
Use Flanking Ions: True
Weight of a Ions: 0
Weight of b Ions: 1
Weight of c Ions: 0
Weight of x Ions: 0
Weight of y Ions: 1
Weight of z Ions: 0
5. Dynamic Modifications:
-----------------------------
Max. Equal Modifications Per Peptide: 3
Max. Dynamic Modifications Per Peptide: 4
1. Dynamic Modification: Oxidation / +15.995 Da (M)
2. Dynamic Modification: Phospho / +79.966 Da (S, T, Y)
3. Dynamic Modification: Acetyl / +42.011 Da (K)
6. Static Modifications:
-----------------------------
1. Static Modification: Carbamidomethyl / +57.021 Da (C)
------------------------------------------------------------------------------
Processing node 4: phosphoRS 3.1
------------------------------------------------------------------------------
1. Scoring:
-----------------------------
Use Fragment Mass Tolerance of Search Node: True
Fragment Mass Tolerance: 0.5 Da
Consider neutral loss peaks for CID and HCD: Automatic
2. Performance:
-----------------------------
Maximum PTMs per peptide: 10
Maximum Position Isoforms: 200
------------------------------------------------------------------------------
Processing node 5: Fixed Value PSM Validator
------------------------------------------------------------------------------
------------------------------------------------------------------------------
Processing node 6: Scan Event Filter
------------------------------------------------------------------------------
Filter Settings:
-----------------------------
Activation Type: Is HCD
Min. Collision Energy: 0
Max. Collision Energy: 1000
------------------------------------------------------------------------------
Processing node 7: Sequest HT
------------------------------------------------------------------------------
1. Input Data:
-----------------------------
Protein Database: CBE922_Top2a_Top2b.fasta
Enzyme Name: Trypsin (Full)
Max. Missed Cleavage Sites: 2
Min. Peptide Length: 6
Max. Peptide Length: 144
2. Scoring Options:
-----------------------------
Max. Delta Cn: 0.05
Max. Number of Peptides Reported: 10
3. Tolerances:
-----------------------------
Precursor Mass Tolerance: 7 ppm
Fragment Mass Tolerance: 0.02 Da
Use Average Precursor Mass: False
Use Average Fragment Mass: False
4. Spectrum Matching:
-----------------------------
Use Neutral Loss a Ions: True
Use Neutral Loss b Ions: True
Use Neutral Loss y Ions: True
Use Flanking Ions: True
Weight of a Ions: 0
Weight of b Ions: 1
Weight of c Ions: 0
Weight of x Ions: 0
Weight of y Ions: 1
Weight of z Ions: 0
5. Dynamic Modifications:
-----------------------------
Max. Equal Modifications Per Peptide: 3
Max. Dynamic Modifications Per Peptide: 4
1. Dynamic Modification: Oxidation / +15.995 Da (M)
2. Dynamic Modification: Phospho / +79.966 Da (S, T, Y)
3. Dynamic Modification: Acetyl / +42.011 Da (K)
6. Static Modifications:
-----------------------------
1. Static Modification: Carbamidomethyl / +57.021 Da (C)
================================================================================
Further information:
Sequest HT (3):
- Number of sequences searched: 2
Sequest HT (7):
- Number of sequences searched: 2
================================================================================
Processing details:
2014-02-04 08:33:00	(7):Sequest HT:	Total search time was 27.8 s.
2014-02-04 08:33:00	(7):Sequest HT:	Search completed
2014-02-04 08:33:00	(7):Sequest HT:	2 protein(s) + 0 decoy proteins scored and inserted into result file in 0.6 s.
2014-02-04 08:33:00	(7):Sequest HT:	2 protein(s) scored
2014-02-04 08:33:00	(7):Sequest HT:	Search result finalization started.
2014-02-04 08:33:00	(4):phosphoRS 3.1:	Analysis of 27 spectra (65 peptides) completed in 5.2 s.
2014-02-04 08:33:00	(4):phosphoRS 3.1:	Finished scoring
2014-02-04 08:33:00	(4):phosphoRS 3.1:	Workload level: #parallel tasks: 3.
2014-02-04 08:33:00	(4):phosphoRS 3.1:	Workload level: #spectra per package: 277.
2014-02-04 08:33:00	(4):phosphoRS 3.1:	Workload level: #spectra: 277.
2014-02-04 08:33:00	(4):phosphoRS 3.1:	Localizing Phospho (STY) for Sequest HT (7) with a fragment ion mass tolerance of 0.02 m/z allowing a maximum of 10 PTMs with neutral loss and 200 isoforms per peptide.
2014-02-04 08:33:00	(4):phosphoRS 3.1:	Starting phosphoRS 3.0 - Taus T. et al., J. Proteome Res. 2011, 10, 5354-62 (see also http://ms.imp.ac.at)
2014-02-04 08:33:00	(5):Fixed Value PSM Validator:	Evaluating peptides of Sequest HT (7) started
2014-02-04 08:33:00	(7):Sequest HT:	Reading results took 0.8 s.
2014-02-04 08:33:00	(7):Sequest HT:	Storing 332 PSMs for 9271 spectra
2014-02-04 08:33:00	(7):Sequest HT:	Start reading results.
2014-02-04 08:33:00	(7):Sequest HT:	Performing target search containing 9271 spectra took 5 s.
2014-02-04 08:33:00	(7):Sequest HT:	Average search time per spectrum was 0.4 ms.
2014-02-04 08:33:00	(7):Sequest HT:	On-Disk search is performed
2014-02-04 08:33:00	(7):Sequest HT:	Workload level: #spectra loaded and processed at once: 868
2014-02-04 08:33:00	(7):Sequest HT:	Workload level: #parallel tasks: 2
2014-02-04 08:33:00	(7):Sequest HT:	ISE (1.1.1.11, x64) started at 4/2/2014 8:33:12 AM on PC3-0014-PAGE (x64) [2 CPUs] running Microsoft Windows NT 6.1.7601 Service Pack 1 (64bit) [.NET: 4.0.30319.1022]
2014-02-04 08:33:00	(7):Sequest HT:	Start Sequest HT target search for 9271 spectra.
2014-02-04 08:33:00	(7):Sequest HT:	There is already an adequate target FASTA index.
2014-02-04 08:33:00	(7):Sequest HT:	Looking for existing target FASTA index.
2014-02-04 08:33:00	(3):Sequest HT:	Total search time was 37.8 s.
2014-02-04 08:33:00	(3):Sequest HT:	Search completed
2014-02-04 08:33:00	(3):Sequest HT:	2 protein(s) + 0 decoy proteins scored and inserted into result file in 0.9 s.
2014-02-04 08:33:00	(3):Sequest HT:	2 protein(s) scored
2014-02-04 08:33:00	(3):Sequest HT:	Search result finalization started.
2014-02-04 08:33:00	(4):phosphoRS 3.1:	Analysis of 567 spectra (947 peptides) completed in 14.7 s.
2014-02-04 08:33:00	(4):phosphoRS 3.1:	Finished scoring
2014-02-04 08:32:00	(4):phosphoRS 3.1:	Workload level: #parallel tasks: 3.
2014-02-04 08:32:00	(4):phosphoRS 3.1:	Workload level: #spectra per package: 1506.
2014-02-04 08:32:00	(4):phosphoRS 3.1:	Workload level: #spectra: 1506.
2014-02-04 08:32:00	(4):phosphoRS 3.1:	Localizing Phospho (STY) for Sequest HT (3) with a fragment ion mass tolerance of 0.5 m/z allowing a maximum of 10 PTMs with neutral loss and 200 isoforms per peptide.
2014-02-04 08:32:00	(4):phosphoRS 3.1:	Starting phosphoRS 3.0 - Taus T. et al., J. Proteome Res. 2011, 10, 5354-62 (see also http://ms.imp.ac.at)
2014-02-04 08:32:00	(5):Fixed Value PSM Validator:	Evaluating peptides of Sequest HT (3) started
2014-02-04 08:32:00	(3):Sequest HT:	Reading results took 1.7 s.
2014-02-04 08:32:00	(3):Sequest HT:	Storing 2111 PSMs for 9273 spectra
2014-02-04 08:32:00	(3):Sequest HT:	Start reading results.
2014-02-04 08:32:00	(3):Sequest HT:	Performing target search containing 9273 spectra took 7.3 s.
2014-02-04 08:32:00	(3):Sequest HT:	Average search time per spectrum was 0.6 ms.
2014-02-04 08:32:00	(3):Sequest HT:	On-Disk search is performed
2014-02-04 08:32:00	(3):Sequest HT:	Workload level: #spectra loaded and processed at once: 1862
2014-02-04 08:32:00	(3):Sequest HT:	Workload level: #parallel tasks: 2
2014-02-04 08:32:00	(3):Sequest HT:	ISE (1.1.1.11, x64) started at 4/2/2014 8:32:44 AM on PC3-0014-PAGE (x64) [2 CPUs] running Microsoft Windows NT 6.1.7601 Service Pack 1 (64bit) [.NET: 4.0.30319.1022]
2014-02-04 08:32:00	(3):Sequest HT:	Start Sequest HT target search for 9273 spectra.
2014-02-04 08:32:00	(3):Sequest HT:	There is already an adequate target FASTA index.
2014-02-04 08:32:00	(3):Sequest HT:	Looking for existing target FASTA index.
2014-02-04 08:32:00	(6):Scan Event Filter:	272 of 544 spectra pass this filter
2014-02-04 08:32:00	(2):Scan Event Filter:	272 of 544 spectra pass this filter
2014-02-04 08:32:00	(6):Scan Event Filter:	499 of 1000 spectra pass this filter
2014-02-04 08:32:00	(2):Scan Event Filter:	501 of 1000 spectra pass this filter
2014-02-04 08:31:00	(6):Scan Event Filter:	500 of 1000 spectra pass this filter
2014-02-04 08:31:00	(2):Scan Event Filter:	500 of 1000 spectra pass this filter
2014-02-04 08:31:00	(6):Scan Event Filter:	500 of 1000 spectra pass this filter
2014-02-04 08:31:00	(2):Scan Event Filter:	500 of 1000 spectra pass this filter
2014-02-04 08:30:00	(6):Scan Event Filter:	500 of 1000 spectra pass this filter
2014-02-04 08:30:00	(2):Scan Event Filter:	500 of 1000 spectra pass this filter
2014-02-04 08:30:00	(6):Scan Event Filter:	500 of 1000 spectra pass this filter
2014-02-04 08:30:00	(2):Scan Event Filter:	500 of 1000 spectra pass this filter
2014-02-04 08:30:00	(6):Scan Event Filter:	500 of 1000 spectra pass this filter
2014-02-04 08:30:00	(2):Scan Event Filter:	500 of 1000 spectra pass this filter
2014-02-04 08:30:00	(6):Scan Event Filter:	500 of 1000 spectra pass this filter
2014-02-04 08:29:00	(2):Scan Event Filter:	500 of 1000 spectra pass this filter
2014-02-04 08:29:00	(6):Scan Event Filter:	500 of 1000 spectra pass this filter
2014-02-04 08:29:00	(2):Scan Event Filter:	500 of 1000 spectra pass this filter
2014-02-04 08:29:00	(6):Scan Event Filter:	500 of 1000 spectra pass this filter
2014-02-04 08:29:00	(2):Scan Event Filter:	500 of 1000 spectra pass this filter
2014-02-04 08:29:00	(6):Scan Event Filter:	500 of 1000 spectra pass this filter
2014-02-04 08:29:00	(2):Scan Event Filter:	500 of 1000 spectra pass this filter
2014-02-04 08:29:00	(6):Scan Event Filter:	500 of 1000 spectra pass this filter
2014-02-04 08:29:00	(2):Scan Event Filter:	500 of 1000 spectra pass this filter
2014-02-04 08:29:00	(6):Scan Event Filter:	500 of 1000 spectra pass this filter
2014-02-04 08:28:00	(2):Scan Event Filter:	500 of 1000 spectra pass this filter
2014-02-04 08:28:00	(6):Scan Event Filter:	500 of 1000 spectra pass this filter
2014-02-04 08:28:00	(2):Scan Event Filter:	500 of 1000 spectra pass this filter
2014-02-04 08:28:00	(6):Scan Event Filter:	500 of 1000 spectra pass this filter
2014-02-04 08:28:00	(2):Scan Event Filter:	500 of 1000 spectra pass this filter
2014-02-04 08:28:00	(6):Scan Event Filter:	500 of 1000 spectra pass this filter
2014-02-04 08:28:00	(2):Scan Event Filter:	500 of 1000 spectra pass this filter
2014-02-04 08:28:00	(6):Scan Event Filter:	500 of 1000 spectra pass this filter
2014-02-04 08:28:00	(2):Scan Event Filter:	500 of 1000 spectra pass this filter
2014-02-04 08:28:00	(6):Scan Event Filter:	500 of 1000 spectra pass this filter
2014-02-04 08:28:00	(2):Scan Event Filter:	500 of 1000 spectra pass this filter
2014-02-04 08:27:00	(7):Sequest HT:	Sequence Database: CBE922_Top2a_Top2b.fasta
2014-02-04 08:27:00	(6):Scan Event Filter:	500 of 1000 spectra pass this filter
2014-02-04 08:27:00	(3):Sequest HT:	Sequence Database: CBE922_Top2a_Top2b.fasta
2014-02-04 08:27:00	(2):Scan Event Filter:	500 of 1000 spectra pass this filter
2014-02-04 08:27:00	(1):Spectrum Selector:	Reading from File 1 of 1:\\serv-spectro\Data Serv-spectro F\2014\Schultz_P\CBE922\LC_040114_CBE922_01_CID-HCD.raw (24344 spectra total)

## Sheet: CBE922-Prot+Pep-2
Sample 1, Top2A, produced in yeast							IMAC Phospho-enrichment				TiO2 Phospho-enrichment				No Enrichment, CID				No Enrichment, HCD
Accession	Description	ΣCoverage	Σ# Proteins	Σ# Unique Peptides	Σ# Peptides	Σ# PSMs	Score A2	Coverage A2	# Peptides A2	# PSM A2	Score B2	Coverage B2	# Peptides B2	# PSM B2	Score C3	Coverage C3	# Peptides C3	# PSM C3	Score C7	Coverage C7	# Peptides C7	# PSM C7	# AAs	MW [kDa]	calc. pI
Homo	sapiens DNA Topoisomerase 2 isoform alpha 1	62.38	1	103	103	579	128.298	19.41	25	34	81.8699	7.85	11	21	1281.78	57.43	90	333	573.914	44.36	70	191	1515	172.388	8.5874
	Sequence	# PSMs	# Proteins	# Protein Groups	Protein Group Accessions	Modifications	MH+ [Da]	phosphoRS Site Probabilities	A2	XCorr A2	B2	XCorr B2	C3	XCorr C3	C7	XCorr C7	# Missed Cleavages
	AAIGCGIVESILNWVK	1	1	1	Homo	C5(Carbamidomethyl)	1729.93						High	4.20333			0
	AGEMELKPFNGEDYTCITFQPDLSK	1	1	1	Homo	M4(Oxidation); C16(Carbamidomethyl)	2906.33						High	4.30848			0
	AGEMELKPFNGEDYTCITFQPDLSK	1	1	1	Homo	K7(Acetyl); C16(Carbamidomethyl)	2932.33						High	4.85741			0
	AGEMELKPFNGEDYTCITFQPDLSK	1	1	1	Homo	M4(Oxidation); K7(Acetyl); C16(Carbamidomethyl)	2948.33						High	3.31611			0
	DKLDETGNSLKVIHEQVNHR	3	1	1	Homo		2332.2						High	3.83415	High	4.88484	2
	DKYGVFPLR	6	1	1	Homo		1094.6						High	3.01554	High	2.57574	1
	DKYGVFPLR	2	1	1	Homo	K2(Acetyl)	1136.61						High	2.81756	High	2.01573	1
	DPALNSGVSQKPDPAK	7	1	1	Homo		1623.83						High	4.39216	High	3.32145	0
	EDLATFIEELEAVEAK	4	1	1	Homo		1806.9		High	4.23861			High	4.50189			0
	EKQDEQVGLPGK	1	1	1	Homo		1327.69		High	3.48376							1
	EKQDEQVGLPGK	1	1	1	Homo	K2(Acetyl)	1369.7						High	3.16024			1
	ELILFSNSDNER	11	1	1	Homo		1436.7		High	3.13002	High	2.67494	High	3.96383	High	2.82603	0
	ENMTLQPKSFGSTCQLSEK	1	1	1	Homo	M3(Oxidation); C14(Carbamidomethyl)	2201.02						High	3.67905			1
	EQVLEPMLNGTEK	3	1	1	Homo	M7(Oxidation)	1503.74						High	2.84649	High	2.21916	0
	EWLLGMLGAESAK	5	1	1	Homo	M6(Oxidation)	1420.71						High	4.00501	High	2.49626	0
	EWLTNFMEDR	3	1	1	Homo	M7(Oxidation)	1356.59						High	3.08631	High	2.00984	0
	EWLTNFMEDRR	1	1	1	Homo	M7(Oxidation)	1512.69						High	2.56981			1
	FKMQSLDKDIVALMVR	6	1	1	Homo	M3(Oxidation); M14(Oxidation)	1926.02						High	4.82068	High	3.39218	2
	FLEEFITPIVK	11	1	1	Homo		1335.76		High	3.151			High	3.31191	High	2.45522	0
	FLYDDNQR	1	1	1	Homo		1070.49								High	1.98082	0
	FTMDLDSDEDFSDFDEKTDDEDFVPSDASPPK	1	1	1	Homo	M3(Oxidation); T18(Phospho)	3752.45	T(2): 0.0; S(7): 0.0; S(12): 0.0; T(18): 100.0; S(26): 0.0; S(29): 0.0					High	6.28072			1
	GESDDFHMDFDSAVAPR	8	1	1	Homo	M8(Oxidation)	1911.78						High	5.13503	High	3.20456	0
	GFQQISFVNSIATSK	11	1	1	Homo		1626.85		High	3.30032			High	5.11056	High	3.52205	0
	GFQQISFVNSIATSKGGR	1	1	1	Homo		1896.99								High	2.79956	1
	GLLINFIHHNWPSLLR	1	1	1	Homo		1930.08								High	2.84914	0
	GSVPLSSSPPATHFPDETEITNPVPK	2	1	1	Homo	S2(Phospho)	2784.31	S(2): 6.0; S(6): 31.3; S(7): 31.3; S(8): 31.3; T(12): 0.0; T(18): 0.0; T(21): 0.0	High	3.04339			High	3.02131			0
	GSVPLSSSPPATHFPDETEITNPVPK	1	1	1	Homo	S7(Phospho); S8(Phospho)	2864.28	S(2): 1.0; S(6): 21.3; S(7): 78.3; S(8): 78.3; T(12): 21.0; T(18): 0.0; T(21): 0.0	High	3.249							0
	GSVPLSSSPPATHFPDETEITNPVPK	1	1	1	Homo		2704.35								High	3.0601	0
	HRFLEEFITPIVK	4	1	1	Homo		1628.92						High	4.44469	High	4.41621	1
	HVDYVADQIVTK	30	1	1	Homo		1387.72		High	3.80472	High	3.23345	High	4.94247	High	4.32631	0
	IDGKIIIENKPK	1	1	1	Homo		1367.83								High	3.25076	1
	IFDEILVNAADNK	23	1	1	Homo		1461.76		High	3.7916	High	2.63188	High	4.76053	High	3.17087	0
	IKNENTEGSPQEDGVELEGLK	16	1	1	Homo		2286.11		High	4.34018	High	3.6514	High	5.98034	High	5.49161	1
	IKNENTEGSPQEDGVELEGLK	8	1	1	Homo	S9(Phospho)	2366.08	T(6): 0.0; S(9): 100.0	High	4.42018	High	5.42776	High	4.93087	High	3.22077	1
	IKNENTEGSPQEDGVELEGLK	1	1	1	Homo	K2(Acetyl)	2328.12						High	3.4953			1
	IKNENTEGSPQEDGVELEGLKQR	3	1	1	Homo	S9(Phospho)	2650.24	T(6): 0.0; S(9): 100.0			High	4.08609	High	6.73486	High	2.95805	2
	IKNENTEGSPQEDGVELEGLKQR	6	1	1	Homo		2570.27						High	7.22226	High	6.07047	2
	IMIMTDQDQDGSHIK	25	1	1	Homo	M2(Oxidation); M4(Oxidation)	1763.79		High	2.77308			High	5.47425	High	3.62803	0
	KELIKVLIQR	1	1	1	Homo		1239.82								High	2.68112	2
	KEWLLGMLGAESAK	6	1	1	Homo	M7(Oxidation)	1548.81						High	4.68647	High	4.91826	1
	KEWLTNFMEDR	9	1	1	Homo	M8(Oxidation)	1484.68						High	4.39903	High	3.64125	1
	KEWLTNFMEDRR	1	1	1	Homo	M8(Oxidation)	1640.78								High	2.91781	2
	KIKNENTEGSPQEDGVELEGLK	6	1	1	Homo	S10(Phospho)	2494.17	T(7): 0.0; S(10): 100.0			High	5.1209	High	5.11927	High	4.26212	2
	KIKNENTEGSPQEDGVELEGLK	5	1	1	Homo		2414.21						High	5.03159	High	4.80422	2
	KIKNENTEGSPQEDGVELEGLK	1	1	1	Homo	K1(Acetyl)	2456.23						High	3.32401			2
	KLLGLPEDYLYGQTTTYLTYNDFINK	4	1	1	Homo		3083.56						High	4.95155	High	2.40221	1
	KNYEDEDSLK	2	1	1	Homo		1240.57		High	2.65702			High	3.16564			1
	KNYEDEDSLKTLR	1	1	1	Homo		1610.8						High	3.146			2
	KPSTSDDSDSNFEK	3	1	1	Homo	S3(Phospho)	1636.64	S(3): 99.1; T(4): 0.8; S(5): 0.1; S(8): 0.0; S(10): 0.0	High	5.50963							0
	KRKPSTSDDSDSNFEK	1	1	1	Homo	S5(Phospho)	1920.84	S(5): 96.1; T(6): 1.7; S(7): 1.7; S(10): 0.3; S(12): 0.2	High	3.1097							2
	KSKGESDDFHMDFDSAVAPR	9	1	1	Homo	M11(Oxidation)	2255				High	3.37085	High	5.31619	High	3.74426	2
	KSKGESDDFHMDFDSAVAPR	1	1	1	Homo	S6(Phospho); M11(Oxidation)	2334.97	S(2): 50.0; S(6): 50.0; S(15): 0.0					High	3.00546			2
	KTQMAEVLPSPR	1	1	1	Homo	K1(Acetyl); S10(Phospho)	1478.72	T(2): 0.0; S(10): 100.0	High	2.68351							1
	KTQMAEVLPSPR	2	1	1	Homo	M4(Oxidation); S10(Phospho)	1452.69	T(2): 0.0; S(10): 100.0					High	3.002			1
	KVLFTCFK	3	1	1	Homo	C6(Carbamidomethyl)	1042.58						High	2.60874	High	3.02202	1
	KYDTVLDILR	6	1	1	Homo		1235.7						High	3.78464	High	3.56694	1
	KYDTVLDILR	2	1	1	Homo	K1(Acetyl)	1277.71						High	3.11824	High	2.94871	1
	LCNIFSTK	3	1	1	Homo	C2(Carbamidomethyl)	982.503						High	2.8562	High	2.11225	0
	LDDANDAGGR	2	1	1	Homo		1003.44						High	4.04001	High	2.43299	0
	LDETGNSLK	1	1	1	Homo		976.494						High	2.54484			0
	LLFPPKDDHTLK	25	1	1	Homo		1423.79						High	3.39196	High	2.96346	1
	LLGLPEDYLYGQTTTYLTYNDFINK	1	1	1	Homo		2955.46						High	4.04328			0
	LMDGEEPLPMLPSYK	13	1	1	Homo	M2(Oxidation); M10(Oxidation)	1751.82		High	4.39546			High	5.08445	High	3.65511	0
	LMDGEEPLPMLPSYKNFK	1	1	1	Homo	M2(Oxidation); M10(Oxidation)	2141.03						High	3.6185			1
	LQTSLTCNSMVLFDHVGCLK	4	1	1	Homo	C7(Carbamidomethyl); M10(Oxidation); C18(Carbamidomethyl)	2339.12						High	4.99499	High	2.72046	0
	LQTSLTCNSMVLFDHVGCLKK	2	1	1	Homo	C7(Carbamidomethyl); M10(Oxidation); C18(Carbamidomethyl)	2467.21								High	4.60493	1
	LRNEKEQELDTLK	2	1	1	Homo		1615.87						High	3.81507			2
	MQSLDKDIVALMVR	10	1	1	Homo	M1(Oxidation); M12(Oxidation)	1650.86		High	2.72186			High	4.60137	High	3.92802	1
	MYVPALIFGQLLTSSNYDDDEK	5	1	1	Homo	M1(Oxidation)	2535.2						High	5.66767			0
	MYVPALIFGQLLTSSNYDDDEKK	5	1	1	Homo	M1(Oxidation)	2663.29						High	5.16682	High	3.69126	1
	MYVPALIFGQLLTSSNYDDDEKKVTGGR	8	1	1	Homo	M1(Oxidation)	3133.55						High	3.33722	High	5.45018	2
	NENTEGSPQEDGVELEGLK	4	1	1	Homo	S7(Phospho)	2124.9	T(4): 0.6; S(7): 99.4	High	6.39171	High	5.04181	High	6.25844	High	3.25476	0
	NENTEGSPQEDGVELEGLK	5	1	1	Homo		2044.93						High	6.13264	High	4.15413	0
	NENTEGSPQEDGVELEGLKQR	2	1	1	Homo		2329.09						High	3.2731	High	3.91752	1
	NHMWIFVNALIENPTFDSQTK	9	1	1	Homo	M3(Oxidation)	2521.22						High	5.56615	High	5.11172	0
	NHMWIFVNALIENPTFDSQTKENMTLQPK	3	1	1	Homo	M3(Oxidation); M24(Oxidation)	3478.68						High	5.15017	High	2.4818	1
	NKQEMAFYSLPEFEEWK	4	1	1	Homo	M5(Oxidation)	2192						High	6.45989	High	3.65755	1
	NSTECTLILTEGDSAK	9	1	1	Homo	C5(Carbamidomethyl)	1738.82		High	4.4678			High	5.45928	High	3.30225	0
	NSTECTLILTEGDSAKTLAVSGLGVVGR	1	1	1	Homo	C5(Carbamidomethyl)	2848.47						High	3.58987			1
	NYEDEDSLKTLR	3	1	1	Homo		1482.71						High	3.3857	High	3.5196	1
	QEMAFYSLPEFEEWK	2	1	1	Homo	M3(Oxidation)	1949.86						High	3.62149	High	2.14556	0
	QIMENAEINNIIK	8	1	1	Homo	M3(Oxidation)	1545.79						High	4.04201	High	3.26743	0
	QTTLAFKPIK	1	1	1	Homo		1146.69								High	2.69192	0
	RAYDIAGSTK	3	1	1	Homo		1081.56		High	2.90471			High	2.63031			1
	RDPALNSGVSQKPDPAK	2	1	1	Homo		1779.93						High	3.24428	High	3.61687	1
	RKPSTSDDSDSNFEK	1	1	1	Homo	S4(Phospho)	1792.74	S(4): 5.3; T(5): 47.4; S(6): 47.4; S(9): 0.0; S(11): 0.0	High	4.00502							1
	RLMDGEEPLPMLPSYK	6	1	1	Homo	M3(Oxidation); M11(Oxidation)	1907.93						High	3.47497	High	3.36558	1
	RLMDGEEPLPMLPSYK	1	1	1	Homo	M11(Oxidation)	1891.94						High	2.80485			1
	SDSVTDSGPTFNYLLDMPLWYLTK	4	1	1	Homo	M17(Oxidation)	2779.32						High	4.54351			0
	SFGSTCQLSEK	4	1	1	Homo	C6(Carbamidomethyl)	1243.56		High	3.63966			High	3.31448			0
	SIPSMVDGLKPGQR	7	1	1	Homo	M5(Oxidation)	1500.78						High	2.95963	High	2.95472	0
	SKGESDDFHMDFDSAVAPR	13	1	1	Homo	M10(Oxidation)	2126.91				High	3.11527	High	5.69449	High	3.68216	1
	SKGESDDFHMDFDSAVAPR	5	1	1	Homo	S1(Phospho); M10(Oxidation)	2206.88	S(1): 50.0; S(5): 50.0; S(14): 0.0			High	4.97679	High	4.95198	High	2.70711	1
	SKGESDDFHMDFDSAVAPR	1	1	1	Homo	K2(Acetyl); M10(Oxidation)	2168.92						High	3.22083			1
	SSDESNFDVPPR	1	1	1	Homo		1349.6						High	2.60547			0
	SVVSDLEADDVK	5	1	1	Homo	S4(Phospho)	1356.59	S(1): 0.0; S(4): 100.0			High	4.22818	High	5.28438	High	1.94005	0
	SVVSDLEADDVK	4	1	1	Homo		1276.63						High	4.28123	High	2.78046	0
	SVVSDLEADDVKGSVPLSSSPPATHFPDETEITNPVPK	5	1	1	Homo	S4(Phospho)	4041.92	S(1): 0.0; S(4): 0.0; S(14): 0.4; S(18): 33.1; S(19): 33.1; S(20): 33.1; T(24): 0.4; T(30): 0.0; T(33): 0.0			High	3.55907	High	3.81062	High	2.75075	1
	SVVSDLEADDVKGSVPLSSSPPATHFPDETEITNPVPK	4	1	1	Homo	S4(Phospho); S14(Phospho)	4121.89	S(1): 50.0; S(4): 50.0; S(14): 0.1; S(18): 33.3; S(19): 33.3; S(20): 33.3; T(24): 0.1; T(30): 0.0; T(33): 0.0			High	3.21413	High	4.97685			1
	SVVSDLEADDVKGSVPLSSSPPATHFPDETEITNPVPK	2	1	1	Homo		3961.95						High	5.49387	High	2.8753	1
	SYVDMYLK	1	1	1	Homo	M5(Oxidation)	1034.49						High	2.63828			0
	SYVDMYLKDK	4	1	1	Homo	M5(Oxidation)	1277.61						High	3.14087	High	2.71766	1
	SYVDMYLKDKLDETGNSLK	6	1	1	Homo	M5(Oxidation)	2235.09						High	3.93074	High	4.46316	2
	TDDEDFVPSDASPPK	1	1	1	Homo		1619.71						High	3.97215			0
	TKFTMDLDSDEDFSDFDEKTDDEDFVPSDASPPK	2	1	1	Homo	M5(Oxidation); T20(Phospho)	3981.59	T(1): 0.0; T(4): 0.0; S(9): 0.0; S(14): 0.0; T(20): 100.0; S(28): 0.0; S(31): 0.0					High	6.38088			2
	TLAVSGLGVVGR	11	1	1	Homo		1128.67		High	3.84784			High	4.28917	High	2.82421	0
	TPPLITDYR	3	1	1	Homo		1075.58						High	2.54587	High	1.94175	0
	TPPLITDYREYHTDTTVK	2	1	1	Homo		2150.08						High	3.17861	High	2.76341	1
	TQLEHILLRPDTYIGSVELVTQQMWVYDEDVGINYR	2	1	1	Homo	M24(Oxidation)	4310.15						High	4.35604			0
	TQMAEVLPSPR	6	1	1	Homo	M3(Oxidation); S9(Phospho)	1324.6	T(1): 0.0; S(9): 100.0	High	3.88196			High	4.00744	High	3.70045	0
	TQMAEVLPSPR	10	1	1	Homo	M3(Oxidation)	1244.63						High	3.8534	High	2.85885	0
	TWTQTYKEQVLEPMLNGTEK	2	1	1	Homo	M14(Oxidation)	2412.18						High	4.37243	High	2.41397	1
	VEKMYVPALIFGQLLTSSNYDDDEK	1	1	1	Homo	M4(Oxidation)	2891.4						High	3.66028			1
	VFLNGNKLPVK	1	1	1	Homo		1228.74						High	3.18829			1
	VIHEQVNHR	1	1	1	Homo		1131.6		High	3.22703							0
	VPDEEENEESDNEKETEKSDSVTDSGPTFNYLLDMPLWYLTK	1	1	1	Homo	T16(Phospho); M35(Oxidation)	4990.15	S(10): 82.0; T(16): 15.8; S(19): 0.7; S(21): 0.7; T(23): 0.7; S(25): 0.2; T(28): 0.0; Y(31): 0.0; Y(39): 0.0; T(41): 0.0					High	3.85069			2
	VTIDPENNLISIWNNGK	4	1	1	Homo		1926.99						High	4.91532	High	4.19819	0
	VTIDPENNLISIWNNGKGIPVVEHK	1	1	1	Homo		2786.48						High	3.32694			1
	WEVCLTMSEK	6	1	1	Homo	C4(Carbamidomethyl); M7(Oxidation)	1298.58						High	3.38571	High	2.69011	0
	YDTVLDILR	4	1	1	Homo		1107.6						High	3.22131	High	2.51477	0
	YGKIMIMTDQDQDGSHIK	2	1	1	Homo	M5(Oxidation); M7(Oxidation)	2111.97						High	5.54946			1
	YGVFPLR	1	1	1	Homo		851.477								High	1.98842	0
	YIFTMLSSLAR	11	1	1	Homo	M5(Oxidation)	1317.69						High	3.77607	High	2.21875	0
	YSGPEDDAAISLAFSK	14	1	1	Homo		1670.79		High	4.5745			High	5.23718	High	4.78324	0
	YSGPEDDAAISLAFSKK	4	1	1	Homo		1798.89						High	5.72752	High	5.0233	1

## Sheet: CBE922-PhosphoSites-2
	Legend :
	confirmed
	not confirmed
	Rejected
	remark: the position number correspond to the recombinant sequence, add +22 to match the NCBI Top2 ID numbering
NCBI Position	Construct Position	Target	Modification	Classification	Highest PTM Score	Highest Peptide Confidence	Sequence Motif
1106	1084	S	Phospho	Post-translational	82	High	EEENEEsDNEKET
1112	1090	T	Phospho	Post-translational	15.8	High	SDNEKEtEKSDSV
1115	1093	S	Phospho	Post-translational	0.7	High	EKETEKsDSVTDS
1117	1095	S	Phospho	Post-translational	0.7	High	ETEKSDsVTDSGP
1119	1097	T	Phospho	Post-translational	0.7	High	EKSDSVtDSGPTF
1121	1099	S	Phospho	Post-translational	0.2	High	SDSVTDsGPTFNY
1124	1102	T	Phospho	Post-translational	0	High	VTDSGPtFNYLLD
1127	1105	Y	Phospho	Post-translational	0	High	SGPTFNyLLDMPL
1135	1113	Y	Phospho	Post-translational	0	High	LDMPLWyLTKEKK
1137	1115	T	Phospho	Post-translational	0	High	MPLWYLtKEKKDE
1205	1183	T	Phospho	Post-translational	0	High	KAKGKKtQMAEVL
1213	1191	S	Phospho	Post-translational	100	High	MAEVLPsPRGQRV
1244	1222	T	Phospho	Post-translational	50	High	KIKNENtEGSPQE
1247	1225	S	Phospho	Post-translational	100	High	NENTEGsPQEDGV
1324	1302	T	Phospho	Post-translational	0.1	High	RRAATKtKFTMDL
1327	1305	T	Phospho	Post-translational	0.1	High	ATKTKFtMDLDSD
1332	1310	S	Phospho	Post-translational	85.9	High	FTMDLDsDEDFSD
1337	1315	S	Phospho	Post-translational	13.9	High	DSDEDFsDFDEKT
1343	1321	T	Phospho	Post-translational	100	High	SDFDEKtDDEDFV
1351	1329	S	Phospho	Post-translational	0	High	DEDFVPsDASPPK
1354	1332	S	Phospho	Post-translational	0	High	FVPSDAsPPKTKT
1374	1352	S	Phospho	Post-translational	50	High	ELKPQKsVVSDLE
1377	1355	S	Phospho	Post-translational	100	High	PQKSVVsDLEADD
1387	1365	S	Phospho	Post-translational	64.8	High	ADDVKGsVPLSSS
1391	1369	S	Phospho	Post-translational	33.3	High	KGSVPLsSSPPAT
1392	1370	S	Phospho	Post-translational	78.3	High	GSVPLSsSPPATH
1393	1371	S	Phospho	Post-translational	78.3	High	SVPLSSsPPATHF
1397	1375	T	Phospho	Post-translational	38.9	High	SSSPPAtHFPDET
1403	1381	T	Phospho	Post-translational	2.9	High	THFPDEtEITNPV
1406	1384	T	Phospho	Post-translational	2.9	High	PDETEItNPVPKK
1469	1447	S	Phospho	Post-translational	99.1	High	RRKRKPsTSDDSD
1470	1448	T	Phospho	Post-translational	47.4	High	RKRKPStSDDSDS
1471	1449	S	Phospho	Post-translational	78.7	High	KRKPSTsDDSDSN
1474	1452	S	Phospho	Post-translational	7.1	High	PSTSDDsDSNFEK
1476	1454	S	Phospho	Post-translational	0.2	High	TSDDSDsNFEKIV
1491	1469	S	Phospho	Post-translational	89.4	High	AVTSKKsKGESDD
1495	1473	S	Phospho	Post-translational	100	High	KKSKGEsDDFHMD
1504	1482	S	Phospho	Post-translational	0	High	FHMDFDsAVAPRA

## Sheet: CBE922-AcetylSites-2
	Legend :
	confirmed
	not confirmed
	Rejected
	remark: the position number correspond to the recombinant sequence, add +22 to match the NCBI Top2 ID numbering
NCBI Position	Construct Position	Target	Modification	Classification	Highest PTM Score	Highest Peptide Confidence	Sequence Motif
207	185	K	Acetyl	Multiple		High	AGEMELkPFNGED
480	458	K	Acetyl	Multiple		High	GVVGRDkYGVFPL
1011	989	K	Acetyl	Multiple		High	HVGCLKkYDTVLD
1186	1164	K	Acetyl	Multiple		High	AVEAKEkQDEQVG
1204	1182	K	Acetyl	Multiple		High	GKAKGKkTQMAEV
1238	1216	K	Acetyl	Multiple		High	EKKNKKkIKNENT
1240	1218	K	Acetyl	Multiple		High	KNKKKIkNENTEG
1492	1470	K	Acetyl	Multiple		High	VTSKKSkGESDDF

## Sheet: CBE922-Search_Parameters-2
Search report summary of file(s):
- Z:\2014\Schultz_P\Orbitrap Elite\CBE922\LC_042814_CBE922_01_IMAC_seqTop2A-Top2B_PhosphoRS_Acetyl_FixedValue.msf
- Z:\2014\Schultz_P\Orbitrap Elite\CBE922\LC_042814_CBE922_01_TiO2_seqTop2A-Top2B_PhosphoRS_Acetyl_FixedValue.msf
- Z:\2014\Schultz_P\Orbitrap Elite\CBE922\LC_042914_CBE922_01_CID-HCD_seqTop2A-Top2B_PhosphoRS_Acetyl_FixedValue.msf
Created with Discoverer version: 1.4.1.14
================================================================================
Number of filtered/unfiltered result items:
- 1/1 protein group(s)
- 1/2 merged protein(s)
- 104/722 peptide(s)
- 580/6455 PSM(s)
- 45273/45273 search input(s)
================================================================================
Peptide Grouping Options
- Show peptide groups: True
- Group peptides by: Mass and Sequence
Protein Grouping Options
- Enable protein grouping: True
- Consider leucine and isoleucine as equal: True
- Consider only PSMs with confidence at least: Medium
- Consider only PSMs with delta Cn better than: 0.15
- Apply strict maximum parsimony principle: True
No filters applied for data reduction
Result filters:
- Peptide Confidence (Minimum Confidence: High)
- Peptides Per Protein (Minimal number of peptides: 2, Count only rank 1 peptides: True, Count peptide only in top scored proteins: True)
- Peptide Rank (Maximum rank: 1)
================================================================================
Summary of file Z:\2014\Schultz_P\Orbitrap Elite\CBE922\LC_042814_CBE922_01_IMAC_seqTop2A-Top2B_PhosphoRS_Acetyl_FixedValue.msf
Workflow created with Discoverer version: 1.4.1.14 (DBVersion:79)
================================================================================
Search name: LC_042814_CBE922_01_IMAC_seqTop2A-Top2B_PhosphoRS_Acetyl_FixedValue
Search description: -
Search date: 04/29/2014 09:05:21
================================================================================
The pipeline tree:
------------------
|-(0) Spectrum Files
|-(1) Spectrum Selector
|-(2) Sequest HT
|-(3) phosphoRS 3.1
|-(4) Fixed Value PSM Validator
------------------------------------------------------------------------------
Processing node 0: Spectrum Files
------------------------------------------------------------------------------
Input Data:
-----------------------------
File Name(s): \\serv-spectro\Data Serv-spectro F\2014\Schultz_P\Orbitrap Elite\CBE922\LC_042814_CBE922_01_IMAC.raw
------------------------------------------------------------------------------
Processing node 1: Spectrum Selector
------------------------------------------------------------------------------
1. General Settings:
-----------------------------
Precursor Selection: Use MS1 Precursor
Use New Precursor Reevaluation: True
2. Spectrum Properties Filter:
-----------------------------
Lower RT Limit: 0
Upper RT Limit: 0
First Scan: 0
Last Scan: 0
Lowest Charge State: 0
Highest Charge State: 0
Min. Precursor Mass: 350 Da
Max. Precursor Mass: 5000 Da
Total Intensity Threshold: 0
Minimum Peak Count: 1
3. Scan Event Filters:
-----------------------------
MS Order: Is MS2
Min. Collision Energy: 0
Max. Collision Energy: 100
Scan Type: Is Full
4. Peak Filters:
-----------------------------
S/N Threshold (FT-only): 1.5
5. Replacements for Unrecognized Properties:
-----------------------------
Unrecognized Charge Replacements: Automatic
Unrecognized Mass Analyzer Replacements: ITMS
Unrecognized MS Order Replacements: MS2
Unrecognized Activation Type Replacements: CID
Unrecognized Polarity Replacements: +
6. Just for Testing:
-----------------------------
Precursor Clipping Range Before: 2.5 Da
Precursor Clipping Range After: 5.5 Da
------------------------------------------------------------------------------
Processing node 2: Sequest HT
------------------------------------------------------------------------------
1. Input Data:
-----------------------------
Protein Database: CBE922_Top2a_Top2b.fasta
Enzyme Name: Trypsin (Full)
Max. Missed Cleavage Sites: 2
Min. Peptide Length: 6
Max. Peptide Length: 144
2. Scoring Options:
-----------------------------
Max. Delta Cn: 0.05
Max. Number of Peptides Reported: 10
3. Tolerances:
-----------------------------
Precursor Mass Tolerance: 7 ppm
Fragment Mass Tolerance: 0.5 Da
Use Average Precursor Mass: False
Use Average Fragment Mass: False
4. Spectrum Matching:
-----------------------------
Use Neutral Loss a Ions: True
Use Neutral Loss b Ions: True
Use Neutral Loss y Ions: True
Use Flanking Ions: True
Weight of a Ions: 0
Weight of b Ions: 1
Weight of c Ions: 0
Weight of x Ions: 0
Weight of y Ions: 1
Weight of z Ions: 0
5. Dynamic Modifications:
-----------------------------
Max. Equal Modifications Per Peptide: 3
Max. Dynamic Modifications Per Peptide: 4
1. Dynamic Modification: Oxidation / +15.995 Da (M)
2. Dynamic Modification: Phospho / +79.966 Da (S, T, Y)
3. Dynamic Modification: Acetyl / +42.011 Da (K)
6. Static Modifications:
-----------------------------
1. Static Modification: Carbamidomethyl / +57.021 Da (C)
------------------------------------------------------------------------------
Processing node 3: phosphoRS 3.1
------------------------------------------------------------------------------
1. Scoring:
-----------------------------
Use Fragment Mass Tolerance of Search Node: True
Fragment Mass Tolerance: 0.5 Da
Consider neutral loss peaks for CID and HCD: Automatic
2. Performance:
-----------------------------
Maximum PTMs per peptide: 10
Maximum Position Isoforms: 200
------------------------------------------------------------------------------
Processing node 4: Fixed Value PSM Validator
------------------------------------------------------------------------------
================================================================================
Further information:
Sequest HT (2):
- Number of sequences searched: 2
================================================================================
Processing details:
04/29/2014 09:30 AM	(2):Sequest HT:	Total search time was 7 min 28 s.
04/29/2014 09:30 AM	(2):Sequest HT:	Search completed
04/29/2014 09:30 AM	(2):Sequest HT:	2 protein(s) + 0 decoy proteins scored and inserted into result file in 4.4 s.
04/29/2014 09:30 AM	(2):Sequest HT:	2 protein(s) scored
04/29/2014 09:30 AM	(2):Sequest HT:	Search result finalization started.
04/29/2014 09:30 AM	(3):phosphoRS 3.1:	Analysis of 518 spectra (900 peptides) completed in 22.2 s.
04/29/2014 09:30 AM	(3):phosphoRS 3.1:	Finished scoring
04/29/2014 09:30 AM	(3):phosphoRS 3.1:	Workload level: #parallel tasks: 3.
04/29/2014 09:30 AM	(3):phosphoRS 3.1:	Workload level: #spectra per package: 946.
04/29/2014 09:30 AM	(3):phosphoRS 3.1:	Workload level: #spectra: 946.
04/29/2014 09:30 AM	(3):phosphoRS 3.1:	Localizing Phospho (STY) for Sequest HT (2) with a fragment ion mass tolerance of 0.5 m/z allowing a maximum of 10 PTMs with neutral loss and 200 isoforms per peptide.
04/29/2014 09:30 AM	(3):phosphoRS 3.1:	Starting phosphoRS 3.0 - Taus T. et al., J. Proteome Res. 2011, 10, 5354-62 (see also http://ms.imp.ac.at)
04/29/2014 09:30 AM	(4):Fixed Value PSM Validator:	Evaluating peptides of Sequest HT (2) started
04/29/2014 09:30 AM	(2):Sequest HT:	Reading results took 9.4 s.
04/29/2014 09:30 AM	(2):Sequest HT:	Storing 29 PSMs for 4644 spectra
04/29/2014 09:30 AM	(2):Sequest HT:	Storing 1451 PSMs for 10000 spectra
04/29/2014 09:30 AM	(2):Sequest HT:	Start reading results.
04/29/2014 09:30 AM	(2):Sequest HT:	Performing target search containing 14644 spectra took 6 min 21 s.
04/29/2014 09:30 AM	(2):Sequest HT:	Average search time per spectrum was 22.1 ms.
04/29/2014 09:24 AM	(2):Sequest HT:	On-Disk search is performed
04/29/2014 09:24 AM	(2):Sequest HT:	Workload level: #spectra loaded and processed at once: 479
04/29/2014 09:24 AM	(2):Sequest HT:	Workload level: #parallel tasks: 2
04/29/2014 09:24 AM	(2):Sequest HT:	ISE (1.1.1.11, x64) started at 4/29/2014 9:24:30 AM on PC3-0014-PAGE (x64) [2 CPUs] running Microsoft Windows NT 6.1.7601 Service Pack 1 (64bit) [.NET: 4.0.30319.1022]
04/29/2014 09:23 AM	(2):Sequest HT:	Start Sequest HT target search for 14644 spectra.
04/29/2014 09:23 AM	(2):Sequest HT:	There is already an adequate target FASTA index.
04/29/2014 09:23 AM	(2):Sequest HT:	Looking for existing target FASTA index.
04/29/2014 09:17 AM	(2):Sequest HT:	Sequence Database: CBE922_Top2a_Top2b.fasta
04/29/2014 09:16 AM	(1):Spectrum Selector:	Reading from File 1 of 1:\\serv-spectro\Data Serv-spectro F\2014\Schultz_P\Orbitrap Elite\CBE922\LC_042814_CBE922_01_IMAC.raw (26340 spectra total)
================================================================================
Summary of file Z:\2014\Schultz_P\Orbitrap Elite\CBE922\LC_042814_CBE922_01_TiO2_seqTop2A-Top2B_PhosphoRS_Acetyl_FixedValue.msf
Workflow created with Discoverer version: 1.4.1.14 (DBVersion:79)
================================================================================
Search name: LC_042814_CBE922_01_TiO2_seqTop2A-Top2B_PhosphoRS_Acetyl_FixedValue
Search description: -
Search date: 04/29/2014 09:04:10
================================================================================
The pipeline tree:
------------------
|-(0) Spectrum Files
|-(1) Spectrum Selector
|-(2) Sequest HT
|-(3) phosphoRS 3.1
|-(4) Fixed Value PSM Validator
------------------------------------------------------------------------------
Processing node 0: Spectrum Files
------------------------------------------------------------------------------
Input Data:
-----------------------------
File Name(s): \\serv-spectro\Data Serv-spectro F\2014\Schultz_P\Orbitrap Elite\CBE922\LC_042814_CBE922_01_TiO2.raw
------------------------------------------------------------------------------
Processing node 1: Spectrum Selector
------------------------------------------------------------------------------
1. General Settings:
-----------------------------
Precursor Selection: Use MS1 Precursor
Use New Precursor Reevaluation: True
2. Spectrum Properties Filter:
-----------------------------
Lower RT Limit: 0
Upper RT Limit: 0
First Scan: 0
Last Scan: 0
Lowest Charge State: 0
Highest Charge State: 0
Min. Precursor Mass: 350 Da
Max. Precursor Mass: 5000 Da
Total Intensity Threshold: 0
Minimum Peak Count: 1
3. Scan Event Filters:
-----------------------------
MS Order: Is MS2
Min. Collision Energy: 0
Max. Collision Energy: 100
Scan Type: Is Full
4. Peak Filters:
-----------------------------
S/N Threshold (FT-only): 1.5
5. Replacements for Unrecognized Properties:
-----------------------------
Unrecognized Charge Replacements: Automatic
Unrecognized Mass Analyzer Replacements: ITMS
Unrecognized MS Order Replacements: MS2
Unrecognized Activation Type Replacements: CID
Unrecognized Polarity Replacements: +
6. Just for Testing:
-----------------------------
Precursor Clipping Range Before: 2.5 Da
Precursor Clipping Range After: 5.5 Da
------------------------------------------------------------------------------
Processing node 2: Sequest HT
------------------------------------------------------------------------------
1. Input Data:
-----------------------------
Protein Database: CBE922_Top2a_Top2b.fasta
Enzyme Name: Trypsin (Full)
Max. Missed Cleavage Sites: 2
Min. Peptide Length: 6
Max. Peptide Length: 144
2. Scoring Options:
-----------------------------
Max. Delta Cn: 0.05
Max. Number of Peptides Reported: 10
3. Tolerances:
-----------------------------
Precursor Mass Tolerance: 7 ppm
Fragment Mass Tolerance: 0.5 Da
Use Average Precursor Mass: False
Use Average Fragment Mass: False
4. Spectrum Matching:
-----------------------------
Use Neutral Loss a Ions: True
Use Neutral Loss b Ions: True
Use Neutral Loss y Ions: True
Use Flanking Ions: True
Weight of a Ions: 0
Weight of b Ions: 1
Weight of c Ions: 0
Weight of x Ions: 0
Weight of y Ions: 1
Weight of z Ions: 0
5. Dynamic Modifications:
-----------------------------
Max. Equal Modifications Per Peptide: 3
Max. Dynamic Modifications Per Peptide: 4
1. Dynamic Modification: Oxidation / +15.995 Da (M)
2. Dynamic Modification: Phospho / +79.966 Da (S, T, Y)
3. Dynamic Modification: Acetyl / +42.011 Da (K)
6. Static Modifications:
-----------------------------
1. Static Modification: Carbamidomethyl / +57.021 Da (C)
------------------------------------------------------------------------------
Processing node 3: phosphoRS 3.1
------------------------------------------------------------------------------
1. Scoring:
-----------------------------
Use Fragment Mass Tolerance of Search Node: True
Fragment Mass Tolerance: 0.5 Da
Consider neutral loss peaks for CID and HCD: Automatic
2. Performance:
-----------------------------
Maximum PTMs per peptide: 10
Maximum Position Isoforms: 200
------------------------------------------------------------------------------
Processing node 4: Fixed Value PSM Validator
------------------------------------------------------------------------------
================================================================================
Further information:
Sequest HT (2):
- Number of sequences searched: 2
================================================================================
Processing details:
04/29/2014 09:10 AM	(2):Sequest HT:	Total search time was 55.3 s.
04/29/2014 09:10 AM	(2):Sequest HT:	Search completed
04/29/2014 09:10 AM	(2):Sequest HT:	2 protein(s) + 0 decoy proteins scored and inserted into result file in 1.1 s.
04/29/2014 09:10 AM	(2):Sequest HT:	2 protein(s) scored
04/29/2014 09:10 AM	(2):Sequest HT:	Search result finalization started.
04/29/2014 09:10 AM	(3):phosphoRS 3.1:	Analysis of 176 spectra (331 peptides) completed in 15.3 s.
04/29/2014 09:09 AM	(3):phosphoRS 3.1:	Finished scoring
04/29/2014 09:09 AM	(3):phosphoRS 3.1:	Workload level: #parallel tasks: 3.
04/29/2014 09:09 AM	(3):phosphoRS 3.1:	Workload level: #spectra per package: 359.
04/29/2014 09:09 AM	(3):phosphoRS 3.1:	Workload level: #spectra: 359.
04/29/2014 09:09 AM	(3):phosphoRS 3.1:	Localizing Phospho (STY) for Sequest HT (2) with a fragment ion mass tolerance of 0.5 m/z allowing a maximum of 10 PTMs with neutral loss and 200 isoforms per peptide.
04/29/2014 09:09 AM	(3):phosphoRS 3.1:	Starting phosphoRS 3.0 - Taus T. et al., J. Proteome Res. 2011, 10, 5354-62 (see also http://ms.imp.ac.at)
04/29/2014 09:09 AM	(4):Fixed Value PSM Validator:	Evaluating peptides of Sequest HT (2) started
04/29/2014 09:09 AM	(2):Sequest HT:	Reading results took 2.3 s.
04/29/2014 09:09 AM	(2):Sequest HT:	Storing 574 PSMs for 8459 spectra
04/29/2014 09:09 AM	(2):Sequest HT:	Start reading results.
04/29/2014 09:09 AM	(2):Sequest HT:	Performing target search containing 8459 spectra took 21.5 s.
04/29/2014 09:09 AM	(2):Sequest HT:	Average search time per spectrum was 1.1 ms.
04/29/2014 09:09 AM	(2):Sequest HT:	On-Disk search is performed
04/29/2014 09:09 AM	(2):Sequest HT:	Workload level: #spectra loaded and processed at once: 731
04/29/2014 09:09 AM	(2):Sequest HT:	Workload level: #parallel tasks: 2
04/29/2014 09:09 AM	(2):Sequest HT:	ISE (1.1.1.11, x64) started at 4/29/2014 9:09:29 AM on PC3-0014-PAGE (x64) [2 CPUs] running Microsoft Windows NT 6.1.7601 Service Pack 1 (64bit) [.NET: 4.0.30319.1022]
04/29/2014 09:09 AM	(2):Sequest HT:	Start Sequest HT target search for 8459 spectra.
04/29/2014 09:09 AM	(2):Sequest HT:	There is already an adequate target FASTA index.
04/29/2014 09:09 AM	(2):Sequest HT:	Looking for existing target FASTA index.
04/29/2014 09:05 AM	(2):Sequest HT:	Sequence Database: CBE922_Top2a_Top2b.fasta
04/29/2014 09:04 AM	(1):Spectrum Selector:	Reading from File 1 of 1:\\serv-spectro\Data Serv-spectro F\2014\Schultz_P\Orbitrap Elite\CBE922\LC_042814_CBE922_01_TiO2.raw (22354 spectra total)
================================================================================
Summary of file Z:\2014\Schultz_P\Orbitrap Elite\CBE922\LC_042914_CBE922_01_CID-HCD_seqTop2A-Top2B_PhosphoRS_Acetyl_FixedValue.msf
Workflow created with Discoverer version: 1.4.1.14 (DBVersion:79)
================================================================================
Search name: LC_042914_CBE922_01_CID-HCD_seqTop2A-Top2B_PhosphoRS_Acetyl_FixedValue
Search description: -
Search date: 04/29/2014 13:08:03
================================================================================
The pipeline tree:
------------------
|-(0) Spectrum Files
|-(1) Spectrum Selector
|-(2) Scan Event Filter
|-(3) Sequest HT
|-(4) phosphoRS 3.1
|-(5) Fixed Value PSM Validator
|-(6) Scan Event Filter
|-(7) Sequest HT
|-(4) phosphoRS 3.1
|-(5) Fixed Value PSM Validator
------------------------------------------------------------------------------
Processing node 0: Spectrum Files
------------------------------------------------------------------------------
Input Data:
-----------------------------
File Name(s): \\serv-spectro\Data Serv-spectro F\2014\Schultz_P\Orbitrap Elite\CBE922\LC_042914_CBE922_01_CID-HCD.raw
------------------------------------------------------------------------------
Processing node 1: Spectrum Selector
------------------------------------------------------------------------------
1. General Settings:
-----------------------------
Precursor Selection: Use MS1 Precursor
Use New Precursor Reevaluation: True
2. Spectrum Properties Filter:
-----------------------------
Lower RT Limit: 0
Upper RT Limit: 0
First Scan: 0
Last Scan: 0
Lowest Charge State: 0
Highest Charge State: 0
Min. Precursor Mass: 350 Da
Max. Precursor Mass: 5000 Da
Total Intensity Threshold: 0
Minimum Peak Count: 1
3. Scan Event Filters:
-----------------------------
MS Order: Is MS2
Min. Collision Energy: 0
Max. Collision Energy: 100
Scan Type: Is Full
4. Peak Filters:
-----------------------------
S/N Threshold (FT-only): 1.5
5. Replacements for Unrecognized Properties:
-----------------------------
Unrecognized Charge Replacements: Automatic
Unrecognized Mass Analyzer Replacements: ITMS
Unrecognized MS Order Replacements: MS2
Unrecognized Activation Type Replacements: CID
Unrecognized Polarity Replacements: +
6. Just for Testing:
-----------------------------
Precursor Clipping Range Before: 2.5 Da
Precursor Clipping Range After: 5.5 Da
------------------------------------------------------------------------------
Processing node 2: Scan Event Filter
------------------------------------------------------------------------------
Filter Settings:
-----------------------------
Activation Type: Is CID
Min. Collision Energy: 0
Max. Collision Energy: 1000
Scan Type: Is Full
------------------------------------------------------------------------------
Processing node 3: Sequest HT
------------------------------------------------------------------------------
1. Input Data:
-----------------------------
Protein Database: CBE922_Top2a_Top2b.fasta
Enzyme Name: Trypsin (Full)
Max. Missed Cleavage Sites: 2
Min. Peptide Length: 6
Max. Peptide Length: 144
2. Scoring Options:
-----------------------------
Max. Delta Cn: 0.05
Max. Number of Peptides Reported: 10
3. Tolerances:
-----------------------------
Precursor Mass Tolerance: 7 ppm
Fragment Mass Tolerance: 0.5 Da
Use Average Precursor Mass: False
Use Average Fragment Mass: False
4. Spectrum Matching:
-----------------------------
Use Neutral Loss a Ions: True
Use Neutral Loss b Ions: True
Use Neutral Loss y Ions: True
Use Flanking Ions: True
Weight of a Ions: 0
Weight of b Ions: 1
Weight of c Ions: 0
Weight of x Ions: 0
Weight of y Ions: 1
Weight of z Ions: 0
5. Dynamic Modifications:
-----------------------------
Max. Equal Modifications Per Peptide: 3
Max. Dynamic Modifications Per Peptide: 4
1. Dynamic Modification: Oxidation / +15.995 Da (M)
2. Dynamic Modification: Phospho / +79.966 Da (S, T, Y)
3. Dynamic Modification: Acetyl / +42.011 Da (K)
6. Static Modifications:
-----------------------------
1. Static Modification: Carbamidomethyl / +57.021 Da (C)
------------------------------------------------------------------------------
Processing node 4: phosphoRS 3.1
------------------------------------------------------------------------------
1. Scoring:
-----------------------------
Use Fragment Mass Tolerance of Search Node: True
Fragment Mass Tolerance: 0.5 Da
Consider neutral loss peaks for CID and HCD: Automatic
2. Performance:
-----------------------------
Maximum PTMs per peptide: 10
Maximum Position Isoforms: 200
------------------------------------------------------------------------------
Processing node 5: Fixed Value PSM Validator
------------------------------------------------------------------------------
------------------------------------------------------------------------------
Processing node 6: Scan Event Filter
------------------------------------------------------------------------------
Filter Settings:
-----------------------------
Activation Type: Is HCD
Min. Collision Energy: 0
Max. Collision Energy: 1000
------------------------------------------------------------------------------
Processing node 7: Sequest HT
------------------------------------------------------------------------------
1. Input Data:
-----------------------------
Protein Database: CBE922_Top2a_Top2b.fasta
Enzyme Name: Trypsin (Full)
Max. Missed Cleavage Sites: 2
Min. Peptide Length: 6
Max. Peptide Length: 144
2. Scoring Options:
-----------------------------
Max. Delta Cn: 0.05
Max. Number of Peptides Reported: 10
3. Tolerances:
-----------------------------
Precursor Mass Tolerance: 7 ppm
Fragment Mass Tolerance: 0.02 Da
Use Average Precursor Mass: False
Use Average Fragment Mass: False
4. Spectrum Matching:
-----------------------------
Use Neutral Loss a Ions: True
Use Neutral Loss b Ions: True
Use Neutral Loss y Ions: True
Use Flanking Ions: True
Weight of a Ions: 0
Weight of b Ions: 1
Weight of c Ions: 0
Weight of x Ions: 0
Weight of y Ions: 1
Weight of z Ions: 0
5. Dynamic Modifications:
-----------------------------
Max. Equal Modifications Per Peptide: 3
Max. Dynamic Modifications Per Peptide: 4
1. Dynamic Modification: Oxidation / +15.995 Da (M)
2. Dynamic Modification: Phospho / +79.966 Da (S, T, Y)
3. Dynamic Modification: Acetyl / +42.011 Da (K)
6. Static Modifications:
-----------------------------
1. Static Modification: Carbamidomethyl / +57.021 Da (C)
================================================================================
Further information:
Sequest HT (3):
- Number of sequences searched: 2
Sequest HT (7):
- Number of sequences searched: 2
================================================================================
Processing details:
04/29/2014 01:16 PM	(7):Sequest HT:	Total search time was 41.7 s.
04/29/2014 01:16 PM	(7):Sequest HT:	Search completed
04/29/2014 01:16 PM	(7):Sequest HT:	2 protein(s) + 0 decoy proteins scored and inserted into result file in 0.8 s.
04/29/2014 01:16 PM	(7):Sequest HT:	2 protein(s) scored
04/29/2014 01:16 PM	(7):Sequest HT:	Search result finalization started.
04/29/2014 01:16 PM	(4):phosphoRS 3.1:	Analysis of 238 spectra (563 peptides) completed in 14.3 s.
04/29/2014 01:16 PM	(4):phosphoRS 3.1:	Finished scoring
04/29/2014 01:16 PM	(4):phosphoRS 3.1:	Workload level: #parallel tasks: 3.
04/29/2014 01:16 PM	(4):phosphoRS 3.1:	Workload level: #spectra per package: 993.
04/29/2014 01:16 PM	(4):phosphoRS 3.1:	Workload level: #spectra: 993.
04/29/2014 01:16 PM	(4):phosphoRS 3.1:	Localizing Phospho (STY) for Sequest HT (7) with a fragment ion mass tolerance of 0.02 m/z allowing a maximum of 10 PTMs with neutral loss and 200 isoforms per peptide.
04/29/2014 01:16 PM	(4):phosphoRS 3.1:	Starting phosphoRS 3.0 - Taus T. et al., J. Proteome Res. 2011, 10, 5354-62 (see also http://ms.imp.ac.at)
04/29/2014 01:16 PM	(5):Fixed Value PSM Validator:	Evaluating peptides of Sequest HT (7) started
04/29/2014 01:16 PM	(7):Sequest HT:	Reading results took 2.3 s.
04/29/2014 01:16 PM	(7):Sequest HT:	Storing 1 PSMs for 1076 spectra
04/29/2014 01:16 PM	(7):Sequest HT:	Storing 1428 PSMs for 10010 spectra
04/29/2014 01:16 PM	(7):Sequest HT:	Start reading results.
04/29/2014 01:16 PM	(7):Sequest HT:	Performing target search containing 11086 spectra took 8.4 s.
04/29/2014 01:16 PM	(7):Sequest HT:	Average search time per spectrum was 0.6 ms.
04/29/2014 01:16 PM	(7):Sequest HT:	On-Disk search is performed
04/29/2014 01:16 PM	(7):Sequest HT:	Workload level: #spectra loaded and processed at once: 890
04/29/2014 01:16 PM	(7):Sequest HT:	Workload level: #parallel tasks: 2
04/29/2014 01:16 PM	(7):Sequest HT:	ISE (1.1.1.11, x64) started at 4/29/2014 1:16:27 PM on PC3-0014-PAGE (x64) [2 CPUs] running Microsoft Windows NT 6.1.7601 Service Pack 1 (64bit) [.NET: 4.0.30319.1022]
04/29/2014 01:16 PM	(7):Sequest HT:	Start Sequest HT target search for 11086 spectra.
04/29/2014 01:16 PM	(7):Sequest HT:	There is already an adequate target FASTA index.
04/29/2014 01:16 PM	(7):Sequest HT:	Looking for existing target FASTA index.
04/29/2014 01:16 PM	(3):Sequest HT:	Total search time was 1 min 18 s.
04/29/2014 01:16 PM	(3):Sequest HT:	Search completed
04/29/2014 01:16 PM	(3):Sequest HT:	2 protein(s) + 0 decoy proteins scored and inserted into result file in 1.2 s.
04/29/2014 01:16 PM	(3):Sequest HT:	2 protein(s) scored
04/29/2014 01:16 PM	(3):Sequest HT:	Search result finalization started.
04/29/2014 01:16 PM	(4):phosphoRS 3.1:	Analysis of 810 spectra (1400 peptides) completed in 33.7 s.
04/29/2014 01:16 PM	(4):phosphoRS 3.1:	Finished scoring
04/29/2014 01:15 PM	(4):phosphoRS 3.1:	Workload level: #parallel tasks: 3.
04/29/2014 01:15 PM	(4):phosphoRS 3.1:	Workload level: #spectra per package: 2055.
04/29/2014 01:15 PM	(4):phosphoRS 3.1:	Workload level: #spectra: 2055.
04/29/2014 01:15 PM	(4):phosphoRS 3.1:	Localizing Phospho (STY) for Sequest HT (3) with a fragment ion mass tolerance of 0.5 m/z allowing a maximum of 10 PTMs with neutral loss and 200 isoforms per peptide.
04/29/2014 01:15 PM	(4):phosphoRS 3.1:	Starting phosphoRS 3.0 - Taus T. et al., J. Proteome Res. 2011, 10, 5354-62 (see also http://ms.imp.ac.at)
04/29/2014 01:15 PM	(5):Fixed Value PSM Validator:	Evaluating peptides of Sequest HT (3) started
04/29/2014 01:15 PM	(3):Sequest HT:	Reading results took 2.9 s.
04/29/2014 01:15 PM	(3):Sequest HT:	Storing 17 PSMs for 593 spectra
04/29/2014 01:15 PM	(3):Sequest HT:	Storing 2955 PSMs for 10491 spectra
04/29/2014 01:15 PM	(3):Sequest HT:	Start reading results.
04/29/2014 01:15 PM	(3):Sequest HT:	Performing target search containing 11084 spectra took 29.4 s.
04/29/2014 01:15 PM	(3):Sequest HT:	Average search time per spectrum was 1.3 ms.
04/29/2014 01:15 PM	(3):Sequest HT:	On-Disk search is performed
04/29/2014 01:15 PM	(3):Sequest HT:	Workload level: #spectra loaded and processed at once: 1997
04/29/2014 01:15 PM	(3):Sequest HT:	Workload level: #parallel tasks: 2
04/29/2014 01:15 PM	(3):Sequest HT:	ISE (1.1.1.11, x64) started at 4/29/2014 1:15:23 PM on PC3-0014-PAGE (x64) [2 CPUs] running Microsoft Windows NT 6.1.7601 Service Pack 1 (64bit) [.NET: 4.0.30319.1022]
04/29/2014 01:15 PM	(3):Sequest HT:	Start Sequest HT target search for 11084 spectra.
04/29/2014 01:15 PM	(3):Sequest HT:	There is already an adequate target FASTA index.
04/29/2014 01:15 PM	(3):Sequest HT:	Looking for existing target FASTA index.
04/29/2014 01:15 PM	(6):Scan Event Filter:	86 of 170 spectra pass this filter
04/29/2014 01:15 PM	(2):Scan Event Filter:	84 of 170 spectra pass this filter
04/29/2014 01:14 PM	(6):Scan Event Filter:	491 of 1000 spectra pass this filter
04/29/2014 01:14 PM	(2):Scan Event Filter:	509 of 1000 spectra pass this filter
04/29/2014 01:14 PM	(6):Scan Event Filter:	499 of 1000 spectra pass this filter
04/29/2014 01:14 PM	(2):Scan Event Filter:	501 of 1000 spectra pass this filter
04/29/2014 01:14 PM	(6):Scan Event Filter:	500 of 1000 spectra pass this filter
04/29/2014 01:14 PM	(2):Scan Event Filter:	500 of 1000 spectra pass this filter
04/29/2014 01:13 PM	(6):Scan Event Filter:	500 of 1000 spectra pass this filter
04/29/2014 01:13 PM	(2):Scan Event Filter:	500 of 1000 spectra pass this filter
04/29/2014 01:13 PM	(6):Scan Event Filter:	499 of 1000 spectra pass this filter
04/29/2014 01:13 PM	(2):Scan Event Filter:	501 of 1000 spectra pass this filter
04/29/2014 01:13 PM	(6):Scan Event Filter:	500 of 1000 spectra pass this filter
04/29/2014 01:13 PM	(2):Scan Event Filter:	500 of 1000 spectra pass this filter
04/29/2014 01:12 PM	(6):Scan Event Filter:	500 of 1000 spectra pass this filter
04/29/2014 01:12 PM	(2):Scan Event Filter:	500 of 1000 spectra pass this filter
04/29/2014 01:12 PM	(6):Scan Event Filter:	500 of 1000 spectra pass this filter
04/29/2014 01:12 PM	(2):Scan Event Filter:	500 of 1000 spectra pass this filter
04/29/2014 01:12 PM	(6):Scan Event Filter:	500 of 1000 spectra pass this filter
04/29/2014 01:12 PM	(2):Scan Event Filter:	500 of 1000 spectra pass this filter
04/29/2014 01:11 PM	(6):Scan Event Filter:	502 of 1000 spectra pass this filter
04/29/2014 01:11 PM	(2):Scan Event Filter:	498 of 1000 spectra pass this filter
04/29/2014 01:11 PM	(6):Scan Event Filter:	501 of 1000 spectra pass this filter
04/29/2014 01:11 PM	(2):Scan Event Filter:	499 of 1000 spectra pass this filter
04/29/2014 01:11 PM	(6):Scan Event Filter:	501 of 1000 spectra pass this filter
04/29/2014 01:11 PM	(2):Scan Event Filter:	499 of 1000 spectra pass this filter
04/29/2014 01:11 PM	(6):Scan Event Filter:	502 of 1000 spectra pass this filter
04/29/2014 01:11 PM	(2):Scan Event Filter:	498 of 1000 spectra pass this filter
04/29/2014 01:10 PM	(6):Scan Event Filter:	503 of 1000 spectra pass this filter
04/29/2014 01:10 PM	(2):Scan Event Filter:	497 of 1000 spectra pass this filter
04/29/2014 01:10 PM	(6):Scan Event Filter:	501 of 1000 spectra pass this filter
04/29/2014 01:10 PM	(2):Scan Event Filter:	499 of 1000 spectra pass this filter
04/29/2014 01:10 PM	(6):Scan Event Filter:	501 of 1000 spectra pass this filter
04/29/2014 01:10 PM	(2):Scan Event Filter:	499 of 1000 spectra pass this filter
04/29/2014 01:10 PM	(6):Scan Event Filter:	501 of 1000 spectra pass this filter
04/29/2014 01:09 PM	(2):Scan Event Filter:	499 of 1000 spectra pass this filter
04/29/2014 01:09 PM	(6):Scan Event Filter:	499 of 1000 spectra pass this filter
04/29/2014 01:09 PM	(2):Scan Event Filter:	501 of 1000 spectra pass this filter
04/29/2014 01:09 PM	(6):Scan Event Filter:	500 of 1000 spectra pass this filter
04/29/2014 01:09 PM	(2):Scan Event Filter:	500 of 1000 spectra pass this filter
04/29/2014 01:09 PM	(6):Scan Event Filter:	500 of 1000 spectra pass this filter
04/29/2014 01:09 PM	(2):Scan Event Filter:	500 of 1000 spectra pass this filter
04/29/2014 01:09 PM	(6):Scan Event Filter:	499 of 1000 spectra pass this filter
04/29/2014 01:09 PM	(2):Scan Event Filter:	501 of 1000 spectra pass this filter
04/29/2014 01:08 PM	(7):Sequest HT:	Sequence Database: CBE922_Top2a_Top2b.fasta
04/29/2014 01:08 PM	(6):Scan Event Filter:	501 of 1000 spectra pass this filter
04/29/2014 01:08 PM	(3):Sequest HT:	Sequence Database: CBE922_Top2a_Top2b.fasta
04/29/2014 01:08 PM	(2):Scan Event Filter:	499 of 1000 spectra pass this filter
04/29/2014 01:08 PM	(1):Spectrum Selector:	Reading from File 1 of 1:\\serv-spectro\Data Serv-spectro F\2014\Schultz_P\Orbitrap Elite\CBE922\LC_042914_CBE922_01_CID-HCD.raw (27113 spectra total)

## Sheet: CBE834-Prot+Pep
							IMAC Phosphoenrichment				TiO2				No Enrich, CID				No Enrich, HCD
Accession	Description	ΣCoverage	Σ# Proteins	Σ# Unique Peptides	Σ# Peptides	Σ# PSMs	Score A2	Coverage A2	# Peptides A2	# PSM A2	Score B2	Coverage B2	# Peptides B2	# PSM B2	Score C3	Coverage C3	# Peptides C3	# PSM C3	Score C7	Coverage C7	# Peptides C7	# PSM C7	# AAs	MW [kDa]	calc. pI
Homo	sapiens DNA Topoisomerase 2 isoform alpha 1	79.93	1	166	166	1678	738.236	37.23	57	184	59.2452	6.4	7	14	3626.07	74.79	141	927	1737.25	66.34	138	553	1515	172.388	8.5874
	Sequence	# PSMs	# Proteins	# Protein Groups	Protein Group Accessions	Modifications	MH+ [Da]	phosphoRS Site Probabilities	A2	XCorr A2	B2	XCorr B2	C3	XCorr C3	C7	XCorr C7	# Missed Cleavages
	AAIGCGIVESILNWVK	24	1	1	Homo	C5(Carbamidomethyl)	1729.93		High	4.73986			High	6.05928	High	4.42687	0
	AGEMELKPFNGEDYTCITFQPDLSK	3	1	1	Homo	M4(Oxidation); C16(Carbamidomethyl)	2906.33		High	4.47722			High	5.63053			0
	AGEMELKPFNGEDYTCITFQPDLSK	7	1	1	Homo	C16(Carbamidomethyl)	2890.33		High	3.87805			High	4.76783	High	2.38965	0
	AGEMELKPFNGEDYTCITFQPDLSK	5	1	1	Homo	M4(Oxidation); K7(Acetyl); C16(Carbamidomethyl)	2948.33						High	5.14432			0
	AGEMELKPFNGEDYTCITFQPDLSK	1	1	1	Homo	K7(Acetyl); C16(Carbamidomethyl)	2932.34						High	4.73827			0
	AHQVKNHMWIFVNALIENPTFDSQTK	2	1	1	Homo		3068.54						High	4.98873			1
	AQVQLNK	2	1	1	Homo		800.463						High	2.79712	High	2.42222	0
	AQVQLNKK	2	1	1	Homo		928.557								High	2.30197	1
	AYDIAGSTK	1	1	1	Homo		925.462						High	2.74043			0
	DIVALMVR	2	1	1	Homo		916.528						High	2.72257	High	1.92127	0
	DKLDETGNSLK	10	1	1	Homo		1219.62		High	2.56456			High	3.38715	High	3.44998	1
	DKLDETGNSLK	2	1	1	Homo	K2(Acetyl)	1261.63						High	2.61648	High	2.64571	1
	DKYGVFPLR	8	1	1	Homo		1094.6						High	3.03017	High	3.09878	1
	DKYGVFPLR	1	1	1	Homo	K2(Acetyl)	1136.61								High	2.41072	1
	DPALNSGVSQKPDPAK	1	1	1	Homo	S6(Phospho)	1703.8	S(6): 87.9; S(9): 12.1	High	2.85515							0
	DPALNSGVSQKPDPAK	7	1	1	Homo		1623.83						High	4.8947	High	5.04719	0
	EAKEYFADMK	1	1	1	Homo		1231.57								High	2.40094	1
	EAKEYFADMKR	1	1	1	Homo		1387.67								High	3.6044	2
	EAQQKVPDEEENEESDNEKETEK	8	1	1	Homo	S15(Phospho)	2814.15	S(15): 100.0; T(21): 0.0	High	5.74197			High	4.44132	High	4.69453	2
	EAQQKVPDEEENEESDNEKETEK	2	1	1	Homo		2734.18						High	5.14676	High	3.30821	2
	EDLATFIEELEAVEAK	13	1	1	Homo		1806.9		High	5.61813			High	5.61257	High	3.54066	0
	EIVNNIRR	1	1	1	Homo		1013.59								High	1.91124	1
	EKQDEQVGLPGK	9	1	1	Homo		1327.68						High	4.05912	High	3.69613	1
	EKQDEQVGLPGKGGK	4	1	1	Homo		1569.82						High	4.80866	High	4.06862	2
	ELILFSNSDNER	12	1	1	Homo		1436.7		High	3.79625			High	4.18846	High	2.6155	0
	ELILFSNSDNER	2	1	1	Homo	S8(Phospho)	1516.67	S(6): 5.5; S(8): 94.5	High	2.53501			High	3.47466			0
	ELKPQKSVVSDLEADDVK	8	1	1	Homo	S7(Phospho); S10(Phospho)	2159.99	S(7): 100.0; S(10): 100.0	High	6.15425			High	5.10702	High	2.51594	1
	ELKPQKSVVSDLEADDVK	2	1	1	Homo	S7(Phospho)	2080.02	S(7): 50.0; S(10): 50.0					High	3.74558	High	2.37653	1
	ENMTLQPK	1	1	1	Homo	M3(Oxidation)	976.477								High	2.14391	0
	ENMTLQPK	2	1	1	Homo		960.481								High	2.44108	0
	EQELDTLKR	3	1	1	Homo		1131.6								High	2.65349	1
	EQVLEPMLNGTEK	4	1	1	Homo	M7(Oxidation)	1503.74		High	2.6511			High	2.93883	High	2.05347	0
	EQVLEPMLNGTEK	1	1	1	Homo	M7(Oxidation); K13(Acetyl)	1545.75						High	2.6443			0
	EQVLEPMLNGTEK	4	1	1	Homo		1487.74						High	3.30915	High	2.45729	0
	ETEKSDSVTDSGPTFNYLLDMPLWYLTK	1	1	1	Homo		3250.55						High	4.30979			1
	EVTFVPGLYK	2	1	1	Homo		1152.63								High	2.24657	0
	EWLLGMLGAESAK	5	1	1	Homo	M6(Oxidation)	1420.72		High	3.74163			High	3.79881	High	3.0982	0
	EWLLGMLGAESAK	6	1	1	Homo		1404.72						High	4.57573	High	3.34262	0
	EWLTNFMEDR	2	1	1	Homo	M7(Oxidation)	1356.59						High	2.98977	High	2.48019	0
	EWLTNFMEDR	4	1	1	Homo		1340.6						High	3.45599	High	2.92009	0
	EWLTNFMEDRR	3	1	1	Homo		1496.69						High	2.87046	High	3.00975	1
	EWLTNFMEDRR	1	1	1	Homo	M7(Oxidation)	1512.69								High	2.0386	1
	EYFADMKR	3	1	1	Homo		1059.49						High	2.51257	High	2.21715	1
	EYFADMKR	1	1	1	Homo	M6(Oxidation)	1075.49								High	1.93509	1
	EYHTDTTVK	2	1	1	Homo		1093.52								High	2.96577	0
	FIKAAIGCGIVESILNWVK	1	1	1	Homo	C8(Carbamidomethyl)	2118.18						High	3.58434			1
	FKAQVQLNK	5	1	1	Homo		1075.62						High	3.13323	High	3.48477	1
	FKAQVQLNKK	5	1	1	Homo		1203.72						High	3.55707	High	3.89473	2
	FKMQSLDKDIVALMVR	1	1	1	Homo	M3(Oxidation); M14(Oxidation)	1926.02						High	3.91649			2
	FKMQSLDKDIVALMVR	3	1	1	Homo	M3(Oxidation)	1910.02						High	4.68388	High	4.20397	2
	FKMQSLDKDIVALMVR	2	1	1	Homo		1894.03						High	4.82827	High	5.11333	2
	FLEEFITPIVK	63	1	1	Homo		1335.76		High	3.67386			High	3.59176	High	3.27319	0
	FLYDDNQR	3	1	1	Homo		1070.49								High	1.94505	0
	FLYDDNQRVEPEWYIPIIPMVLINGAEGIGTGWSCK	3	1	1	Homo	M20(Oxidation); C35(Carbamidomethyl)	4197.05						High	4.40149			1
	FLYDDNQRVEPEWYIPIIPMVLINGAEGIGTGWSCK	3	1	1	Homo	C35(Carbamidomethyl)	4181.05						High	3.76073			1
	FTMDLDSDEDFSDFDEKTDDEDFVPSDASPPK	2	1	1	Homo	M3(Oxidation); S7(Phospho); S12(Phospho)	3832.42	T(2): 0.1; S(7): 97.3; S(12): 2.7; T(18): 100.0; S(26): 0.0; S(29): 0.0					High	3.83403			1
	FTMDLDSDEDFSDFDEKTDDEDFVPSDASPPK	1	1	1	Homo	S7(Phospho)	3736.46	T(2): 10.0; S(7): 45.0; S(12): 45.0; T(18): 0.0; S(26): 0.0; S(29): 0.0					High	5.40919			1
	FTMDLDSDEDFSDFDEKTDDEDFVPSDASPPK	1	1	1	Homo	M3(Oxidation); S7(Phospho); S12(Phospho); S26(Phospho)	3912.38	T(2): 0.1; S(7): 99.9; S(12): 100.0; T(18): 100.0; S(26): 0.0; S(29): 0.0					High	3.9216			1
	FTMDLDSDEDFSDFDEKTDDEDFVPSDASPPK	2	1	1	Homo	T2(Phospho); T18(Phospho)	3816.42	T(2): 2.3; S(7): 97.4; S(12): 0.4; T(18): 100.0; S(26): 0.0; S(29): 0.0					High	4.89845			1
	FTVETASR	4	1	1	Homo		910.463						High	2.62736	High	1.98962	0
	GESDDFHMDFDSAVAPR	9	1	1	Homo	M8(Oxidation)	1911.78		High	5.16783			High	5.10075	High	2.8481	0
	GESDDFHMDFDSAVAPR	9	1	1	Homo		1895.79		High	3.77867			High	5.41621	High	4.92968	0
	GFQQISFVNSIATSK	22	1	1	Homo		1626.85		High	4.68712			High	5.4949	High	4.24451	0
	GIPKLDDANDAGGR	2	1	1	Homo		1398.7								High	2.6447	1
	GIPVVEHKVEK	5	1	1	Homo		1234.72						High	3.10872	High	2.77004	1
	GLLINFIHHNWPSLLR	17	1	1	Homo		1930.08						High	4.2626	High	4.36394	0
	GSVPLSSSPPATHFPDETEITNPVPK	3	1	1	Homo	S6(Phospho)	2784.31	S(2): 0.1; S(6): 12.0; S(7): 12.0; S(8): 75.5; T(12): 0.4; T(18): 0.0; T(21): 0.0	High	3.6765			High	2.56547			0
	GSVPLSSSPPATHFPDETEITNPVPK	8	1	1	Homo	S7(Phospho); S8(Phospho)	2864.28	S(2): 0.0; S(6): 11.1; S(7): 90.0; S(8): 98.7; T(12): 0.2; T(18): 0.0; T(21): 0.0	High	3.62982	High	5.33875	High	3.60122			0
	GSVPLSSSPPATHFPDETEITNPVPK	2	1	1	Homo	S6(Phospho); S7(Phospho); S8(Phospho)	2944.25	S(2): 0.0; S(6): 66.9; S(7): 66.9; S(8): 66.9; T(12): 99.4; T(18): 0.0; T(21): 0.0					High	4.10435			0
	GSVPLSSSPPATHFPDETEITNPVPK	1	1	1	Homo		2704.34								High	3.72996	0
	GTIEELAPNQYVISGEVAILNSTTIEISELPVR	48	1	1	Homo		3555.88						High	5.68216			0
	GTKRDPALNSGVSQKPDPAK	4	1	1	Homo		2066.1						High	3.97157	High	6.34228	2
	GYDSDPVKAWK	2	1	1	Homo		1265.62						High	3.58044	High	3.47179	1
	HRFLEEFITPIVK	4	1	1	Homo		1628.92						High	4.0998	High	6.26754	1
	HVDYVADQIVTK	20	1	1	Homo		1387.72		High	4.04411			High	5.13775	High	5.06718	0
	IFDEILVNAADNK	31	1	1	Homo		1461.76		High	4.01232	High	3.47004	High	4.31313	High	2.79064	0
	IFDEILVNAADNKQR	1	1	1	Homo		1745.92								High	3.34674	1
	IIIENKPK	1	1	1	Homo		954.598								High	2.07211	0
	IIIENKPKK	1	1	1	Homo		1082.69								High	2.36097	1
	IKNENTEGSPQEDGVELEGLK	24	1	1	Homo		2286.11		High	5.66291			High	7.0709	High	4.62057	1
	IKNENTEGSPQEDGVELEGLK	12	1	1	Homo	S9(Phospho)	2366.07	T(6): 0.0; S(9): 100.0	High	7.3489			High	6.51662	High	3.98436	1
	IKNENTEGSPQEDGVELEGLK	2	1	1	Homo	K2(Acetyl)	2328.12						High	4.68278	High	2.76374	1
	IKNENTEGSPQEDGVELEGLKQR	4	1	1	Homo	S9(Phospho)	2650.24	T(6): 7.6; S(9): 92.4	High	5.68743			High	5.52353	High	5.89186	2
	IKNENTEGSPQEDGVELEGLKQR	4	1	1	Homo		2570.27						High	7.61195	High	6.64511	2
	IMIMTDQDQDGSHIK	15	1	1	Homo	M2(Oxidation); M4(Oxidation)	1763.79		High	4.5901			High	4.80591	High	3.60638	0
	IMIMTDQDQDGSHIK	14	1	1	Homo	M4(Oxidation)	1747.8						High	5.3992	High	4.02096	0
	IMIMTDQDQDGSHIK	8	1	1	Homo		1731.8						High	5.25315	High	4.37768	0
	IQFKYSGPEDDAAISLAFSK	1	1	1	Homo		2187.1						High	4.07181			1
	ITIEMKAEAEKK	1	1	1	Homo	M5(Oxidation)	1406.76								High	3.11287	2
	IVGLQYK	4	1	1	Homo		820.493						High	2.69208	High	2.01824	0
	IVGLQYKK	2	1	1	Homo		948.586						High	2.57018	High	2.28948	1
	KDELCR	1	1	1	Homo	C5(Carbamidomethyl)	820.398								High	2.22138	1
	KEWLLGMLGAESAK	6	1	1	Homo	M7(Oxidation)	1548.81		High	3.68061			High	4.76837	High	5.00719	1
	KEWLLGMLGAESAK	8	1	1	Homo		1532.81						High	5.14597	High	5.79997	1
	KEWLLGMLGAESAK	1	1	1	Homo	K1(Acetyl)	1574.82						High	4.38594			1
	KEWLTNFMEDR	7	1	1	Homo	M8(Oxidation)	1484.68						High	4.27074	High	3.56666	1
	KEWLTNFMEDR	8	1	1	Homo		1468.69						High	4.15442	High	4.20473	1
	KEWLTNFMEDR	1	1	1	Homo	K1(Acetyl)	1510.7						High	3.73283			1
	KEWLTNFMEDRR	5	1	1	Homo		1624.79						High	2.61269	High	3.58908	2
	KEWLTNFMEDRR	1	1	1	Homo	M8(Oxidation)	1640.78								High	3.92478	2
	KIKNENTEGSPQEDGVELEGLK	8	1	1	Homo		2414.21		High	4.18292			High	6.13781	High	4.70523	2
	KIKNENTEGSPQEDGVELEGLK	4	1	1	Homo	S10(Phospho)	2494.17	T(7): 0.1; S(10): 99.9	High	5.63257			High	4.49494	High	6.26969	2
	KLLGLPEDYLYGQTTTYLTYNDFINK	31	1	1	Homo		3083.56						High	5.97797	High	3.03663	1
	KLLGLPEDYLYGQTTTYLTYNDFINK	1	1	1	Homo	K1(Acetyl)	3125.58						High	5.28242			1
	KLLGLPEDYLYGQTTTYLTYNDFINKELILFSNSDNER	2	1	1	Homo		4501.25						High	3.98077			2
	KNVTVKK	1	1	1	Homo		816.53								High	2.76985	2
	KNYEDEDSLK	8	1	1	Homo		1240.57						High	3.91172	High	3.64207	1
	KNYEDEDSLK	2	1	1	Homo	K1(Acetyl)	1282.58						High	3.23782	High	3.15417	1
	KNYEDEDSLKTLR	2	1	1	Homo		1610.8						High	3.89409	High	4.05136	2
	KPSTSDDSDSNFEK	6	1	1	Homo		1556.67		High	2.66904			High	5.71538	High	6.68324	0
	KPSTSDDSDSNFEK	16	1	1	Homo	S8(Phospho)	1636.64	S(3): 0.0; T(4): 0.0; S(5): 0.0; S(8): 100.0; S(10): 0.0	High	5.60915			High	5.68375	High	6.05479	0
	KPSTSDDSDSNFEK	10	1	1	Homo	S5(Phospho); S8(Phospho)	1716.6	S(3): 94.2; T(4): 5.4; S(5): 0.3; S(8): 100.0; S(10): 0.0	High	5.14666			High	4.22538	High	2.55006	0
	KPSTSDDSDSNFEK	4	1	1	Homo	S3(Phospho); S5(Phospho); S8(Phospho)	1796.57	S(3): 6.3; T(4): 93.8; S(5): 100.0; S(8): 99.5; S(10): 0.5	High	3.37069			High	3.5209			0
	KQTTLAFKPIK	4	1	1	Homo		1274.78						High	3.7466	High	3.91112	1
	KQTTLAFKPIKK	9	1	1	Homo		1402.88						High	3.73663	High	4.65038	2
	KRKPSTSDDSDSNFEK	3	1	1	Homo		1840.87		High	3.43523			High	3.986	High	6.35292	2
	KRKPSTSDDSDSNFEK	5	1	1	Homo	S5(Phospho)	1920.83	S(5): 90.4; T(6): 8.6; S(7): 0.9; S(10): 0.1; S(12): 0.0	High	3.87289			High	3.0635	High	6.70226	2
	KRKPSTSDDSDSNFEK	3	1	1	Homo	S7(Phospho); S10(Phospho)	2000.8	S(5): 3.2; T(6): 15.5; S(7): 84.0; S(10): 83.7; S(12): 13.6	High	4.0666					High	5.66423	2
	KRKPSTSDDSDSNFEK	1	1	1	Homo	S5(Phospho); S7(Phospho); S10(Phospho)	2080.77	S(5): 88.9; T(6): 10.2; S(7): 2.9; S(10): 99.6; S(12): 98.3					High	3.14504			2
	KSKGESDDFHMDFDSAVAPR	4	1	1	Homo	M11(Oxidation)	2255						High	4.38756	High	5.91946	2
	KSKGESDDFHMDFDSAVAPR	6	1	1	Homo		2239.01						High	5.71724	High	5.67329	2
	KSKGESDDFHMDFDSAVAPR	2	1	1	Homo	S6(Phospho)	2318.97	S(2): 0.1; S(6): 99.9; S(15): 0.0					High	3.95863			2
	KSPSDLWK	3	1	1	Homo		960.515								High	2.74986	1
	KSPSDLWKEDLATFIEELEAVEAK	8	1	1	Homo		2748.4		High	3.91068			High	6.16594	High	3.40621	2
	KSPSDLWKEDLATFIEELEAVEAK	1	1	1	Homo	K1(Acetyl)	2790.41						High	4.29207			2
	KTQLEHILLRPDTYIGSVELVTQQMWVYDEDVGINYR	2	1	1	Homo	M25(Oxidation)	4438.23						High	4.44826			1
	KTQLEHILLRPDTYIGSVELVTQQMWVYDEDVGINYR	14	1	1	Homo		4422.24						High	5.07195			1
	KTQMAEVLPSPR	1	1	1	Homo	M4(Oxidation); S10(Phospho)	1452.69	T(2): 0.0; S(10): 100.0	High	3.05872							1
	KTQMAEVLPSPR	4	1	1	Homo	M4(Oxidation)	1372.72						High	4.21557	High	3.50882	1
	KTQMAEVLPSPR	5	1	1	Homo		1356.73						High	4.09767	High	3.94644	1
	KTQMAEVLPSPR	2	1	1	Homo	S10(Phospho)	1436.7	T(2): 0.0; S(10): 100.0					High	3.48152	High	2.84752	1
	KVLFTCFK	6	1	1	Homo	C6(Carbamidomethyl)	1042.58						High	2.88937	High	3.51838	1
	KVLFTCFKR	3	1	1	Homo	C6(Carbamidomethyl)	1198.68						High	3.23345	High	3.99911	2
	KYDTVLDILR	13	1	1	Homo		1235.7		High	3.0049			High	4.11558	High	4.00561	1
	KYDTVLDILR	2	1	1	Homo	K1(Acetyl)	1277.71						High	2.6454	High	3.55921	1
	KYDTVLDILRDFFELR	2	1	1	Homo		2043.09						High	4.43545	High	2.6509	2
	LCNIFSTK	9	1	1	Homo	C2(Carbamidomethyl)	982.503						High	2.9828	High	2.48548	0
	LCNIFSTKFTVETASR	2	1	1	Homo	C2(Carbamidomethyl)	1873.95						High	4.88416	High	2.35501	1
	LDDANDAGGR	4	1	1	Homo		1003.44		High	3.48594			High	3.90649	High	3.35334	0
	LDDANDAGGRNSTECTLILTEGDSAK	2	1	1	Homo	T13(Phospho); C15(Carbamidomethyl)	2803.21	S(12): 1.6; T(13): 1.6; T(16): 96.8; T(20): 0.0; S(24): 0.0	High	3.92306			High	3.72585			1
	LDDANDAGGRNSTECTLILTEGDSAK	1	1	1	Homo	C15(Carbamidomethyl)	2723.24						High	6.25914			1
	LDETGNSLK	4	1	1	Homo		976.496						High	2.89347	High	2.47257	0
	LKYYGLR	3	1	1	Homo		912.53						High	2.61419	High	2.32955	1
	LLFPPKDDHTLK	39	1	1	Homo		1423.79						High	3.46794	High	4.02042	1
	LLGLPEDYLYGQTTTYLTYNDFINK	12	1	1	Homo		2955.47						High	4.95561	High	2.14543	0
	LMDGEEPLPMLPSYK	8	1	1	Homo	M2(Oxidation); M10(Oxidation)	1751.82		High	5.31489			High	5.03832	High	2.88948	0
	LMDGEEPLPMLPSYK	8	1	1	Homo	M10(Oxidation)	1735.83		High	4.36014			High	4.69773	High	4.19937	0
	LMDGEEPLPMLPSYK	5	1	1	Homo		1719.83						High	5.092	High	4.45897	0
	LQTSLTCNSMVLFDHVGCLK	7	1	1	Homo	C7(Carbamidomethyl); M10(Oxidation); C18(Carbamidomethyl)	2339.12						High	5.43253	High	4.34887	0
	LQTSLTCNSMVLFDHVGCLK	5	1	1	Homo	C7(Carbamidomethyl); C18(Carbamidomethyl)	2323.12						High	5.98171	High	4.6088	0
	LQTSLTCNSMVLFDHVGCLKK	3	1	1	Homo	C7(Carbamidomethyl); M10(Oxidation); C18(Carbamidomethyl)	2467.22						High	3.21307	High	5.41287	1
	LQTSLTCNSMVLFDHVGCLKK	6	1	1	Homo	C7(Carbamidomethyl); C18(Carbamidomethyl)	2451.22						High	4.17271	High	6.04468	1
	LRNEKEQELDTLK	15	1	1	Homo		1615.86		High	3.52441			High	4.38391	High	4.25447	2
	LRNEKEQELDTLK	1	1	1	Homo	K5(Acetyl)	1657.87								High	2.81048	2
	LVDVVKK	2	1	1	Homo		800.524						High	2.70641	High	2.01383	1
	MQSLDKDIVALMVR	5	1	1	Homo	M1(Oxidation); M12(Oxidation)	1650.85		High	3.93132			High	4.68583	High	4.61706	1
	MQSLDKDIVALMVR	15	1	1	Homo	M12(Oxidation)	1634.86						High	5.16883	High	3.97866	1
	MQSLDKDIVALMVR	10	1	1	Homo		1618.87						High	4.81125	High	4.82732	1
	MQSLDKDIVALMVR	1	1	1	Homo	K6(Acetyl)	1660.88						High	4.43793			1
	MTEEKLAEAER	2	1	1	Homo	M1(Oxidation)	1322.63						High	3.66261	High	3.1938	1
	MTEEKLAEAER	5	1	1	Homo		1306.63						High	4.48523	High	3.58165	1
	MYVPALIFGQLLTSSNYDDDEK	5	1	1	Homo	M1(Oxidation)	2535.2						High	6.22384	High	3.06495	0
	MYVPALIFGQLLTSSNYDDDEK	5	1	1	Homo		2519.2						High	4.91504	High	2.4256	0
	MYVPALIFGQLLTSSNYDDDEKK	2	1	1	Homo	M1(Oxidation)	2663.29						High	4.88233	High	3.24808	1
	MYVPALIFGQLLTSSNYDDDEKK	5	1	1	Homo		2647.3						High	5.59284	High	2.84601	1
	MYVPALIFGQLLTSSNYDDDEKKVTGGR	6	1	1	Homo	M1(Oxidation)	3133.55						High	3.54556	High	7.21857	2
	MYVPALIFGQLLTSSNYDDDEKKVTGGR	5	1	1	Homo		3117.56						High	3.28222	High	6.53881	2
	NEKEQELDTLK	6	1	1	Homo		1346.68		High	2.54291			High	3.63518	High	3.58717	1
	NEKEQELDTLKR	3	1	1	Homo		1502.78						High	3.8587	High	3.9429	2
	NENTEGSPQEDGVELEGLK	12	1	1	Homo		2044.93		High	5.68693			High	6.17224	High	4.75507	0
	NENTEGSPQEDGVELEGLK	5	1	1	Homo	S7(Phospho)	2124.9	T(4): 0.0; S(7): 100.0	High	7.4179			High	6.96481	High	2.23726	0
	NENTEGSPQEDGVELEGLKQR	1	1	1	Homo		2329.09								High	4.77395	1
	NFKGTIEELAPNQYVISGEVAILNSTTIEISELPVR	4	1	1	Homo		3945.08						High	4.59911			1
	NHMWIFVNALIENPTFDSQTK	14	1	1	Homo	M3(Oxidation)	2521.22		High	5.3523			High	6.15021	High	5.91264	0
	NHMWIFVNALIENPTFDSQTK	63	1	1	Homo		2505.22						High	6.17503	High	5.17594	0
	NHMWIFVNALIENPTFDSQTKENMTLQPK	1	1	1	Homo	M3(Oxidation); M24(Oxidation)	3478.68						High	3.6252			1
	NHMWIFVNALIENPTFDSQTKENMTLQPK	2	1	1	Homo	M24(Oxidation)	3462.68						High	4.90298			1
	NHMWIFVNALIENPTFDSQTKENMTLQPK	3	1	1	Homo		3446.69						High	5.43341			1
	NKGGVAVK	1	1	1	Homo		772.468								High	2.44325	1
	NKQEMAFYSLPEFEEWK	7	1	1	Homo	M5(Oxidation)	2192		High	4.91225			High	6.1777	High	4.60717	1
	NKQEMAFYSLPEFEEWK	9	1	1	Homo		2176.01						High	7.01095	High	5.35353	1
	NSTECTLILTEGDSAK	17	1	1	Homo	C5(Carbamidomethyl)	1738.82		High	4.73013			High	5.601	High	3.06558	0
	NSTECTLILTEGDSAK	1	1	1	Homo	S2(Phospho); C5(Carbamidomethyl)	1818.78	S(2): 49.7; T(3): 49.7; T(6): 0.6; T(10): 0.0; S(14): 0.0	High	3.67308							0
	NSTECTLILTEGDSAKTLAVSGLGVVGR	1	1	1	Homo	C5(Carbamidomethyl)	2848.48						High	4.17611			1
	NYEDEDSLK	3	1	1	Homo		1112.47						High	2.61164	High	2.02064	0
	NYEDEDSLKTLR	3	1	1	Homo		1482.71						High	3.77221	High	3.20564	1
	QDEQVGLPGK	4	1	1	Homo		1070.55						High	2.93487	High	3.18578	0
	QDEQVGLPGKGGK	2	1	1	Homo		1312.69						High	2.6524	High	2.78811	1
	QEMAFYSLPEFEEWK	2	1	1	Homo	M3(Oxidation)	1949.86						High	4.0681	High	2.70824	0
	QEMAFYSLPEFEEWK	3	1	1	Homo		1933.87						High	4.5433	High	3.8723	0
	QIDDRKEWLTNFMEDR	4	1	1	Homo		2095.99						High	3.40603	High	3.65468	2
	QIMENAEINNIIK	5	1	1	Homo	M3(Oxidation)	1545.79		High	3.26182			High	4.0442	High	3.24629	0
	QIMENAEINNIIK	4	1	1	Homo		1529.8						High	4.07435	High	2.73411	0
	QTTLAFKPIK	2	1	1	Homo		1146.69								High	2.96769	0
	QTTLAFKPIKK	3	1	1	Homo		1274.78								High	3.50581	1
	QTWMDNMGR	2	1	1	Homo	M4(Oxidation); M7(Oxidation)	1170.47						High	2.5524	High	2.12243	0
	QTWMDNMGR	2	1	1	Homo		1138.48						High	2.55948	High	2.36937	0
	QTWMDNMGR	2	1	1	Homo	M4(Oxidation)	1154.47								High	1.99444	0
	RAYDIAGSTK	10	1	1	Homo		1081.56		High	2.77835			High	3.37692	High	3.85167	1
	RDPALNSGVSQKPDPAK	13	1	1	Homo		1779.94		High	3.28645			High	4.17646	High	4.51402	1
	RKPSTSDDSDSNFEK	8	1	1	Homo		1712.77		High	3.3286			High	5.2962	High	6.55409	1
	RKPSTSDDSDSNFEK	14	1	1	Homo	S9(Phospho)	1792.74	S(4): 0.0; T(5): 0.0; S(6): 0.0; S(9): 93.5; S(11): 6.4	High	5.15695			High	4.57978	High	6.23442	1
	RKPSTSDDSDSNFEK	11	1	1	Homo	S6(Phospho); S9(Phospho)	1872.7	S(4): 0.6; T(5): 0.6; S(6): 98.8; S(9): 93.2; S(11): 6.8	High	4.95092			High	3.70751	High	4.19178	1
	RKPSTSDDSDSNFEK	2	1	1	Homo	S4(Phospho); S6(Phospho); S9(Phospho)	1952.68	S(4): 96.0; T(5): 52.0; S(6): 52.0; S(9): 92.2; S(11): 7.8					High	3.61848			1
	RLMDGEEPLPMLPSYK	4	1	1	Homo	M3(Oxidation); M11(Oxidation)	1907.92		High	3.68037			High	3.76875	High	3.95716	1
	RLMDGEEPLPMLPSYK	5	1	1	Homo	M3(Oxidation)	1891.93						High	3.70535	High	2.71218	1
	RLMDGEEPLPMLPSYK	6	1	1	Homo		1875.93						High	5.39011	High	3.77136	1
	SDSVTDSGPTFNYLLDMPLWYLTK	4	1	1	Homo	M17(Oxidation)	2779.32						High	5.30029			0
	SDSVTDSGPTFNYLLDMPLWYLTK	4	1	1	Homo		2763.32						High	3.98849			0
	SFGSTCQLSEK	6	1	1	Homo	C6(Carbamidomethyl)	1243.56		High	3.42855			High	3.67675	High	2.68549	0
	SFGSTCQLSEK	1	1	1	Homo	S4(Phospho); C6(Carbamidomethyl)	1323.53	S(1): 100.0; S(4): 0.0; T(5): 0.0; S(9): 0.0	High	3.42569							0
	SIPSMVDGLKPGQR	6	1	1	Homo	M5(Oxidation)	1500.78						High	2.79863	High	2.70017	0
	SIPSMVDGLKPGQR	4	1	1	Homo		1484.79						High	3.11272	High	2.54006	0
	SKGESDDFHMDFDSAVAPR	8	1	1	Homo	M10(Oxidation)	2126.91		High	4.33439			High	5.6151	High	4.20408	1
	SKGESDDFHMDFDSAVAPR	1	1	1	Homo	S1(Phospho); M10(Oxidation)	2206.88	S(1): 2.9; S(5): 97.0; S(14): 0.0	High	2.80798							1
	SKGESDDFHMDFDSAVAPR	9	1	1	Homo		2110.91		High	3.66931			High	7.15151	High	5.63284	1
	SKGESDDFHMDFDSAVAPR	3	1	1	Homo	S5(Phospho)	2190.88	S(1): 0.0; S(5): 100.0; S(14): 0.0					High	3.94258	High	2.85159	1
	SPSDLWK	3	1	1	Homo		832.419						High	2.66567	High	2.51219	0
	SPSDLWKEDLATFIEELEAVEAK	9	1	1	Homo		2620.3		High	4.92432			High	7.28235	High	2.38378	1
	SQSSTSTTGAK	5	1	1	Homo		1054.5						High	2.67055	High	2.2442	0
	SVVSDLEADDVK	6	1	1	Homo		1276.63		High	4.22711			High	4.29409	High	3.13949	0
	SVVSDLEADDVK	15	1	1	Homo	S4(Phospho)	1356.59	S(1): 0.0; S(4): 100.0	High	5.34969	High	4.99829	High	5.2434	High	3.66841	0
	SVVSDLEADDVK	4	1	1	Homo	S1(Phospho); S4(Phospho)	1436.56	S(1): 100.0; S(4): 100.0	High	4.4793	High	5.08685	High	5.13345	High	2.31051	0
	SVVSDLEADDVKGSVPLSSSPPATHFPDETEITNPVPK	11	1	1	Homo	S20(Phospho)	4041.92	S(1): 0.0; S(4): 0.0; S(14): 0.1; S(18): 25.0; S(19): 25.0; S(20): 25.0; T(24): 25.0; T(30): 0.0; T(33): 0.0	High	5.24141	High	4.58813	High	4.9262			1
	SVVSDLEADDVKGSVPLSSSPPATHFPDETEITNPVPK	6	1	1	Homo	S19(Phospho); S20(Phospho)	4121.89	S(1): 0.0; S(4): 0.0; S(14): 0.9; S(18): 39.2; S(19): 39.2; S(20): 39.2; T(24): 79.2; T(30): 1.9; T(33): 0.3	High	3.84359	High	4.18671	High	3.68133			1
	SVVSDLEADDVKGSVPLSSSPPATHFPDETEITNPVPK	4	1	1	Homo	S20(Phospho); T24(Phospho); T30(Phospho)	4201.86	S(1): 2.6; S(4): 2.6; S(14): 9.0; S(18): 21.0; S(19): 21.0; S(20): 54.1; T(24): 85.1; T(30): 73.6; T(33): 31.0			High	3.63132	High	3.86176			1
	SVVSDLEADDVKGSVPLSSSPPATHFPDETEITNPVPK	2	1	1	Homo		3961.94						High	5.30821			1
	SYVDMYLK	3	1	1	Homo	M5(Oxidation)	1034.49						High	3.05365			0
	SYVDMYLK	1	1	1	Homo		1018.49						High	2.51996			0
	SYVDMYLKDK	4	1	1	Homo	M5(Oxidation)	1277.61						High	3.08316	High	2.74093	1
	SYVDMYLKDK	4	1	1	Homo		1261.61						High	3.38083	High	2.85777	1
	SYVDMYLKDKLDETGNSLK	8	1	1	Homo		2219.09						High	5.45723	High	4.41986	2
	SYVDMYLKDKLDETGNSLK	4	1	1	Homo	M5(Oxidation)	2235.08						High	4.30104	High	4.08913	2
	TKFTMDLDSDEDFSDFDEKTDDEDFVPSDASPPK	2	1	1	Homo	M5(Oxidation); S9(Phospho); S14(Phospho)	4061.56	T(1): 14.1; T(4): 8.5; S(9): 82.6; S(14): 83.3; T(20): 9.2; S(28): 1.8; S(31): 0.4					High	3.36468			2
	TKFTMDLDSDEDFSDFDEKTDDEDFVPSDASPPK	1	1	1	Homo	S9(Phospho)	3965.59	T(1): 0.6; T(4): 0.2; S(9): 49.6; S(14): 49.6; T(20): 0.0; S(28): 0.0; S(31): 0.0					High	5.88918			2
	TKFTMDLDSDEDFSDFDEKTDDEDFVPSDASPPK	3	1	1	Homo	S9(Phospho); S14(Phospho)	4045.57	T(1): 34.4; T(4): 34.4; S(9): 33.3; S(14): 97.6; T(20): 0.3; S(28): 0.0; S(31): 0.0					High	4.92264			2
	TKFTMDLDSDEDFSDFDEKTDDEDFVPSDASPPK	1	1	1	Homo	S9(Phospho); S14(Phospho); S28(Phospho)	4125.53	T(1): 14.2; T(4): 14.2; S(9): 81.3; S(14): 92.3; T(20): 96.9; S(28): 0.6; S(31): 0.3					High	3.2615			2
	TKTSPKLSNK	1	1	1	Homo	S4(Phospho); S8(Phospho)	1263.57	T(1): 0.0; T(3): 8.7; S(4): 91.3; S(8): 100.0	High	4.07143							2
	TLAVSGLGVVGR	10	1	1	Homo		1128.67		High	3.77772			High	3.97278	High	2.71136	0
	TPPLITDYR	4	1	1	Homo		1075.58						High	3.01132	High	2.24014	0
	TPPLITDYREYHTDTTVK	5	1	1	Homo		2150.08						High	4.73311	High	3.66996	1
	TQLEHILLRPDTYIGSVELVTQQMWVYDEDVGINYR	3	1	1	Homo	M24(Oxidation)	4310.15						High	4.87802			0
	TQLEHILLRPDTYIGSVELVTQQMWVYDEDVGINYR	76	1	1	Homo		4294.15						High	5.81256			0
	TQMAEVLPSPR	5	1	1	Homo	M3(Oxidation)	1244.63		High	2.75631			High	3.72635	High	3.10612	0
	TQMAEVLPSPR	7	1	1	Homo	M3(Oxidation); S9(Phospho)	1324.6	T(1): 0.0; S(9): 100.0	High	4.41782			High	4.20462	High	3.00778	0
	TQMAEVLPSPR	6	1	1	Homo	S9(Phospho)	1308.6	T(1): 0.0; S(9): 100.0	High	4.09652	High	3.65914	High	4.12454	High	3.4569	0
	TQMAEVLPSPR	6	1	1	Homo		1228.63						High	3.80281	High	2.72843	0
	TWTQTYKEQVLEPMLNGTEK	2	1	1	Homo	M14(Oxidation)	2412.17						High	4.38209	High	2.49902	1
	TWTQTYKEQVLEPMLNGTEK	3	1	1	Homo		2396.18						High	5.84096	High	3.54848	1
	VEPEWYIPIIPMVLINGAEGIGTGWSCK	2	1	1	Homo	M12(Oxidation); C27(Carbamidomethyl)	3145.57						High	3.1826			0
	VEPEWYIPIIPMVLINGAEGIGTGWSCK	4	1	1	Homo	C27(Carbamidomethyl)	3129.58						High	4.3425			0
	VFLNGNKLPVK	3	1	1	Homo		1228.74						High	3.13771	High	3.08266	1
	VGLHKVFKLQTSLTCNSMVLFDHVGCLK	1	1	1	Homo	C15(Carbamidomethyl); C26(Carbamidomethyl)	3231.68						High	4.90069			2
	VIHEQVNHR	3	1	1	Homo		1131.6						High	3.16243	High	3.04211	0
	VIHEQVNHRWEVCLTMSEK	1	1	1	Homo	C13(Carbamidomethyl)	2395.16						High	3.73112			1
	VLFTCFK	1	1	1	Homo	C5(Carbamidomethyl)	914.481								High	1.96443	0
	VLFTCFKR	2	1	1	Homo	C5(Carbamidomethyl)	1070.58						High	2.61312	High	2.10312	1
	VPDEEENEESDNEK	1	1	1	Homo	S10(Phospho)	1742.63	S(10): 100.0	High	4.48074							0
	VPDEEENEESDNEKETEK	3	1	1	Homo		2149.89		High	3.3173			High	5.69007	High	5.46136	1
	VPDEEENEESDNEKETEK	8	1	1	Homo	S10(Phospho)	2229.86	S(10): 100.0; T(16): 0.0	High	6.01013	High	5.26494	High	3.66421	High	5.56429	1
	VPDEEENEESDNEKETEKSDSVTDSGPTFNYLLDMPLWYLTK	2	1	1	Homo	M35(Oxidation)	4910.19						High	3.66346			2
	VPDEEENEESDNEKETEKSDSVTDSGPTFNYLLDMPLWYLTK	3	1	1	Homo	T16(Phospho); M35(Oxidation)	4990.16	S(10): 98.6; T(16): 0.3; S(19): 0.3; S(21): 0.3; T(23): 0.3; S(25): 0.3; T(28): 0.1; Y(31): 0.0; Y(39): 0.0; T(41): 0.0					High	4.88753			2
	VPDEEENEESDNEKETEKSDSVTDSGPTFNYLLDMPLWYLTK	2	1	1	Homo		4894.21						High	6.16			2
	VPDEEENEESDNEKETEKSDSVTDSGPTFNYLLDMPLWYLTK	3	1	1	Homo	S10(Phospho)	4974.17	S(10): 98.6; T(16): 0.3; S(19): 0.3; S(21): 0.3; T(23): 0.3; S(25): 0.3; T(28): 0.0; Y(31): 0.0; Y(39): 0.0; T(41): 0.0					High	4.35635			2
	VTIDPENNLISIWNNGK	5	1	1	Homo		1926.99		High	4.60507			High	4.81666			0
	VTIDPENNLISIWNNGKGIPVVEHK	2	1	1	Homo		2786.49						High	3.94132	High	3.18447	1
	WEVCLTMSEK	6	1	1	Homo	C4(Carbamidomethyl); M7(Oxidation)	1298.58		High	2.96283			High	3.63099	High	2.67551	0
	WEVCLTMSEK	18	1	1	Homo	C4(Carbamidomethyl)	1282.58		High	2.60671			High	3.37364	High	2.87387	0
	YDTVLDILR	5	1	1	Homo		1107.6		High	3.16911			High	3.15504	High	2.98691	0
	YDTVLDILRDFFELR	1	1	1	Homo		1915						High	2.792			1
	YGVFPLR	2	1	1	Homo		851.477								High	2.07156	0
	YIFTMLSSLAR	7	1	1	Homo	M5(Oxidation)	1317.69		High	3.43062			High	3.88375	High	2.91507	0
	YIFTMLSSLAR	15	1	1	Homo		1301.69						High	3.88963	High	2.66043	0
	YLEESDEDDLFLEVLFQ	10	1	1	Homo	S5(Phospho)	2183.93	Y(1): 0.4; S(5): 99.6			High	4.47581	High	4.05806			0
	YSGPEDDAAISLAFSK	22	1	1	Homo		1670.79		High	5.29757			High	5.53559	High	4.78646	0
	YSGPEDDAAISLAFSKK	8	1	1	Homo		1798.89		High	3.70302			High	5.18738	High	5.27563	1

## Sheet: CBE834-PhosphoSites
NCBI Position	Construct Position	Target	Modification	Classification	Highest PTM Score	Highest Peptide Confidence	Sequence Motif
387	365	S	Phospho	Post-translational	100	High	MTLQPKsFGSTCQ
390	368	S	Phospho	Post-translational	0	High	QPKSFGsTCQLSE
391	369	T	Phospho	Post-translational	0	High	PKSFGStCQLSEK
395	373	S	Phospho	Post-translational	0	High	GSTCQLsEKFIKA
452	430	S	Phospho	Post-translational	49.7	High	DAGGRNsTECTLI
453	431	T	Phospho	Post-translational	49.7	High	AGGRNStECTLIL
456	434	T	Phospho	Post-translational	96.8	High	RNSTECtLILTEG
460	438	T	Phospho	Post-translational	0	High	ECTLILtEGDSAK
464	442	S	Phospho	Post-translational	0	High	ILTEGDsAKTLAV
707	685	S	Phospho	Post-translational	50	High	KELILFsNSDNER
709	687	S	Phospho	Post-translational	94.5	High	LILFSNsDNERSI
1106	1084	S	Phospho	Post-translational	100	High	EEENEEsDNEKET
1112	1090	T	Phospho	Post-translational	50	High	SDNEKEtEKSDSV
1115	1093	S	Phospho	Post-translational	28.8	High	EKETEKsDSVTDS
1117	1095	S	Phospho	Post-translational	33.9	High	ETEKSDsVTDSGP
1119	1097	T	Phospho	Post-translational	33.9	High	EKSDSVtDSGPTF
1121	1099	S	Phospho	Post-translational	9.9	High	SDSVTDsGPTFNY
1124	1102	T	Phospho	Post-translational	1	High	VTDSGPtFNYLLD
1127	1105	Y	Phospho	Post-translational	0.5	High	SGPTFNyLLDMPL
1135	1113	Y	Phospho	Post-translational	0	High	LDMPLWyLTKEKK
1137	1115	T	Phospho	Post-translational	0	High	MPLWYLtKEKKDE
1205	1183	T	Phospho	Post-translational	0	High	KAKGKKtQMAEVL
1213	1191	S	Phospho	Post-translational	100	High	MAEVLPsPRGQRV
1244	1222	T	Phospho	Post-translational	50	High	KIKNENtEGSPQE
1247	1225	S	Phospho	Post-translational	100	High	NENTEGsPQEDGV
1324	1302	T	Phospho	Post-translational	49.9	High	RRAATKtKFTMDL
1327	1305	T	Phospho	Post-translational	95.3	High	ATKTKFtMDLDSD
1332	1310	S	Phospho	Post-translational	99.9	High	FTMDLDsDEDFSD
1337	1315	S	Phospho	Post-translational	100	High	DSDEDFsDFDEKT
1343	1321	T	Phospho	Post-translational	100	High	SDFDEKtDDEDFV
1351	1329	S	Phospho	Post-translational	1.8	High	DEDFVPsDASPPK
1354	1332	S	Phospho	Post-translational	0.4	High	FVPSDAsPPKTKT
1358	1336	T	Phospho	Post-translational	0	High	DASPPKtKTSPKL
1360	1338	T	Phospho	Post-translational	8.7	High	SPPKTKtSPKLSN
1361	1339	S	Phospho	Post-translational	91.3	High	PPKTKTsPKLSNK
1365	1343	S	Phospho	Post-translational	100	High	KTSPKLsNKELKP
1374	1352	S	Phospho	Post-translational	100	High	ELKPQKsVVSDLE
1377	1355	S	Phospho	Post-translational	100	High	PQKSVVsDLEADD
1387	1365	S	Phospho	Post-translational	88.1	High	ADDVKGsVPLSSS
1391	1369	S	Phospho	Post-translational	97.6	High	KGSVPLsSSPPAT
1392	1370	S	Phospho	Post-translational	97.6	High	GSVPLSsSPPATH
1393	1371	S	Phospho	Post-translational	98.7	High	SVPLSSsPPATHF
1397	1375	T	Phospho	Post-translational	99.4	High	SSSPPAtHFPDET
1403	1381	T	Phospho	Post-translational	78.8	High	THFPDEtEITNPV
1406	1384	T	Phospho	Post-translational	31	High	PDETEItNPVPKK
1449	1427	S	Phospho	Post-translational	87.9	High	RDPALNsGVSQKP
1452	1430	S	Phospho	Post-translational	12.1	High	ALNSGVsQKPDPA
1469	1447	S	Phospho	Post-translational	96	High	RRKRKPsTSDDSD
1470	1448	T	Phospho	Post-translational	98.7	High	RKRKPStSDDSDS
1471	1449	S	Phospho	Post-translational	100	High	KRKPSTsDDSDSN
1474	1452	S	Phospho	Post-translational	100	High	PSTSDDsDSNFEK
1476	1454	S	Phospho	Post-translational	98.3	High	TSDDSDsNFEKIV
1491	1469	S	Phospho	Post-translational	2.9	High	AVTSKKsKGESDD
1495	1473	S	Phospho	Post-translational	100	High	KKSKGEsDDFHMD
1504	1482	S	Phospho	Post-translational	86	High	FHMDFDsAVAPRA
1521	1499	Y	Phospho	Post-translational	93.8	High	AKKPIKyLEESDE
1525	1503	S	Phospho	Post-translational	99.9	High	IKYLEEsDEDDLF
	Legend :
	confirmed
	not confirmed
	Rejected
	remark: the position number correspond to the recombinant sequence, add +22 to match the NCBI Top2 ID numbering

## Sheet: CBE834-AcetylSites
NCBI Position	Construct Position	Target	Modification	Classification	Highest PTM Score	Highest Peptide Confidence	Sequence Motif
207	185	K	Acetyl	Multiple		High	AGEMELkPFNGED
233	211	K	Acetyl	Multiple		High	KMQSLDkDIVALM
278	256	K	Acetyl	Multiple		High	DMYLKDkLDETGN
480	458	K	Acetyl	Multiple		High	GVVGRDkYGVFPL
520	498	K	Acetyl	Multiple		High	VGLQYKkNYEDED
662	640	K	Acetyl	Multiple		High	KQIDDRkEWLTNF
676	654	K	Acetyl	Multiple		High	EDRRQRkLLGLPE
949	927	K	Acetyl	Multiple		High	MLNGTEkTPPLIT
1011	989	K	Acetyl	Multiple		High	HVGCLKkYDTVLD
1034	1012	K	Acetyl	Multiple		High	KYYGLRkEWLLGM
1151	1129	K	Acetyl	Multiple		High	CRLRNEkEQELDT
1161	1139	K	Acetyl	Multiple		High	LDTLKRkSPSDLW
1240	1218	K	Acetyl	Multiple		High	KNKKKIkNENTEG
	Legend :
	confirmed
	not confirmed
	Rejected
	remark: the position number correspond to the recombinant sequence, add +22 to match the NCBI Top2 ID numbering

[truncated: 13 more sheets: CBE834-Search_Parameters, CBE976-Prot+Pep-2, CBE976-PhosphoSites-2, CBE976-AcetylSites-2, CBE976-SequenceCoverage-2, CBE976-Filters-2, CBE976-Search_Parameters-2, CBE976-Prot+Pep-3, CBE976-PhosphoSites-3, CBE976-AcetylSites-3, CBE976-SequenceCoverage-3, CBE976-Filters-3, CBE976-Search_Parameters-3]
