# Supplementary material for: Post-translational modifications in DNA topoisomerase 2α highlight the role of a eukaryote-specific residue in the ATPase domain
Source: Sci Rep. 2018 Jun 18;8:9272. doi: 10.1038/s41598-018-27606-8 (PMC6006247; doi:10.1038/s41598-018-27606-8)
Supplement: Supplementary file 3 — Supplementary Dataset 2 [file 41598_2018_27606_MOESM3_ESM.xlsx]

## Sheet: CBE976-Prot+Pep-1
Sample 1, Top2A, produced in BHK21							IMAC Phospho-enrichment				No Enrichment, CID				No Enrichment, HCD
Accession	Description	ΣCoverage	Σ# Proteins	Σ# Unique Peptides	Σ# Peptides	Σ# PSMs	Score A2	Coverage A2	# Peptides A2	# PSM A2	Score B3	Coverage B3	# Peptides B3	# PSM B3	Score B7	Coverage B7	# Peptides B7	# PSM B7	# AAs	MW [kDa]	calc. pI
Homo	sapiens DNA Topoisomerase 2 isoform alpha 1	67.52	1	132	132	820	109.581	14.65	19	29	2386.48	65.61	121	621	479.614	47.33	83	170	1515	172.388	8.5874
	Sequence	# PSMs	# Proteins	# Protein Groups	Protein Group Accessions	Modifications	MH+ [Da]	phosphoRS Site Probabilities	A2	XCorr A2	B3	XCorr B3	B7	XCorr B7	# Missed Cleavages
	AAIGCGIVESILNWVK	5	1	1	Homo	C5(Carbamidomethyl)	1729.93				High	5.6786	High	2.45452	0
	AGEMELKPFNGEDYTCITFQPDLSK	4	1	1	Homo	M4(Oxidation); C16(Carbamidomethyl)	2906.32				High	5.19622			0
	AGEMELKPFNGEDYTCITFQPDLSK	1	1	1	Homo	C16(Carbamidomethyl)	2890.33				High	3.90937			0
	AHQVKNHMWIFVNALIENPTFDSQTK	2	1	1	Homo	M8(Oxidation)	3084.54				High	4.43667			1
	AYDIAGSTK	4	1	1	Homo		925.463				High	2.87702	High	1.962	0
	DKLDETGNSLK	10	1	1	Homo		1219.62		High	2.73893	High	3.28227	High	3.23409	1
	DKLDETGNSLK	1	1	1	Homo	K2(Acetyl)	1261.63				High	2.90297			1
	DKYGVFPLR	5	1	1	Homo		1094.6				High	3.31128	High	2.73151	1
	DPALNSGVSQKPDPAK	2	1	1	Homo		1623.83				High	4.33487			0
	EAKEYFADMKR	1	1	1	Homo	M9(Oxidation)	1403.66				High	2.53906			2
	EAQQKVPDEEENEESDNEK	1	1	1	Homo		2246.95				High	3.46846			1
	EAQQKVPDEEENEESDNEK	1	1	1	Homo	S15(Phospho)	2326.92	S(15): 100.0			High	4.97913			1
	EAQQKVPDEEENEESDNEKETEK	8	1	1	Homo	S15(Phospho)	2814.16	S(15): 100.0; T(21): 0.0	High	4.41588	High	5.12516	High	3.16108	2
	EAQQKVPDEEENEESDNEKETEK	1	1	1	Homo		2734.18				High	5.59157			2
	EDLATFIEELEAVEAK	4	1	1	Homo		1806.9				High	6.14735			0
	EKQDEQVGLPGK	6	1	1	Homo		1327.69				High	4.33964	High	3.14399	1
	EKQDEQVGLPGK	1	1	1	Homo	K2(Acetyl)	1369.7				High	2.82913			1
	EKQDEQVGLPGKGGK	2	1	1	Homo		1569.82				High	3.92504			2
	ELILFSNSDNER	13	1	1	Homo		1436.7				High	4.19965	High	2.50926	0
	ELKPQKSVVSDLEADDVK	1	1	1	Homo	S7(Phospho)	2080.02	S(7): 99.9; S(10): 0.1			High	3.44614			1
	ELKPQKSVVSDLEADDVK	3	1	1	Homo	S7(Phospho); S10(Phospho)	2159.99	S(7): 100.0; S(10): 100.0			High	4.49333			1
	ENMTLQPKSFGSTCQLSEK	1	1	1	Homo	M3(Oxidation); C14(Carbamidomethyl)	2201.02				High	3.48492			1
	EQELDTLKR	2	1	1	Homo		1131.6						High	2.3657	1
	EQVLEPMLNGTEK	1	1	1	Homo	M7(Oxidation)	1503.74						High	2.22429	0
	ETEKSDSVTDSGPTFNYLLDMPLWYLTK	1	1	1	Homo	M21(Oxidation)	3266.54				High	3.78835			1
	EVTFVPGLYK	1	1	1	Homo		1152.63						High	1.99843	0
	EWLLGMLGAESAK	6	1	1	Homo	M6(Oxidation)	1420.72				High	3.41322	High	2.20678	0
	EWLTNFMEDR	3	1	1	Homo	M7(Oxidation)	1356.59				High	3.28219	High	1.94216	0
	EYFADMKR	1	1	1	Homo	M6(Oxidation)	1075.49						High	1.96093	1
	FKAQVQLNK	3	1	1	Homo		1075.63				High	3.14416	High	2.01051	1
	FKAQVQLNKK	3	1	1	Homo		1203.72				High	3.82294	High	3.15085	2
	FKMQSLDKDIVALMVR	3	1	1	Homo	M3(Oxidation); M14(Oxidation)	1926.02				High	4.63174	High	3.09522	2
	FLEEFITPIVK	17	1	1	Homo		1335.76				High	3.50315	High	2.49017	0
	FLYDDNQR	1	1	1	Homo		1070.49						High	2.12665	0
	FTMDLDSDEDFSDFDEKTDDEDFVPSDASPPK	1	1	1	Homo	M3(Oxidation)	3672.49				High	4.81178			1
	FTMDLDSDEDFSDFDEKTDDEDFVPSDASPPK	2	1	1	Homo	M3(Oxidation); S12(Phospho)	3752.45	T(2): 0.0; S(7): 13.8; S(12): 72.3; T(18): 13.8; S(26): 0.0; S(29): 0.0			High	5.89069			1
	FTMDLDSDEDFSDFDEKTDDEDFVPSDASPPK	3	1	1	Homo	M3(Oxidation); S7(Phospho); S12(Phospho)	3832.41	T(2): 0.2; S(7): 99.7; S(12): 96.2; T(18): 3.8; S(26): 0.0; S(29): 0.0			High	4.53042			1
	FTVETASR	6	1	1	Homo		910.463				High	2.75301	High	2.16566	0
	GESDDFHMDFDSAVAPR	7	1	1	Homo	M8(Oxidation)	1911.78				High	5.32588	High	3.00511	0
	GESDDFHMDFDSAVAPR	1	1	1	Homo	S3(Phospho); M8(Oxidation)	1991.75	S(3): 100.0; S(12): 0.0			High	2.78911			0
	GESDDFHMDFDSAVAPR	3	1	1	Homo		1895.79				High	5.50491	High	2.97737	0
	GFQQISFVNSIATSK	15	1	1	Homo		1626.85		High	3.30361	High	5.49616	High	3.90353	0
	GIPKLDDANDAGGR	1	1	1	Homo		1398.7				High	2.92879			1
	GIPVVEHKVEK	3	1	1	Homo		1234.72				High	3.04423	High	2.37077	1
	GLLINFIHHNWPSLLR	1	1	1	Homo		1930.08				High	3.04397			0
	GSVPLSSSPPATHFPDETEITNPVPK	3	1	1	Homo	S8(Phospho)	2784.32	S(2): 0.0; S(6): 49.6; S(7): 0.4; S(8): 49.6; T(12): 0.4; T(18): 0.0; T(21): 0.0			High	3.20816	High	2.56686	0
	GSVPLSSSPPATHFPDETEITNPVPK	2	1	1	Homo	S6(Phospho); S7(Phospho)	2864.28	S(2): 2.2; S(6): 85.9; S(7): 21.9; S(8): 77.8; T(12): 12.2; T(18): 0.0; T(21): 0.0			High	3.73475			0
	GTIEELAPNQYVISGEVAILNSTTIEISELPVR	3	1	1	Homo		3555.88				High	4.26622			0
	GTKRDPALNSGVSQKPDPAK	1	1	1	Homo		2066.1				High	4.98993			2
	GYDSDPVK	2	1	1	Homo		880.404				High	2.5974			0
	GYDSDPVKAWK	1	1	1	Homo		1265.62				High	3.44408			1
	HRFLEEFITPIVK	2	1	1	Homo		1628.92				High	4.62293	High	3.99152	1
	HVDYVADQIVTK	26	1	1	Homo		1387.72		High	3.75459	High	5.0967	High	4.57785	0
	IFDEILVNAADNK	24	1	1	Homo		1461.76		High	4.14303	High	4.63446	High	2.88271	0
	IFDEILVNAADNKQR	1	1	1	Homo		1745.92				High	3.47018			1
	IKNENTEGSPQEDGVELEGLK	26	1	1	Homo		2286.11		High	4.20804	High	6.87523	High	3.89149	1
	IKNENTEGSPQEDGVELEGLK	12	1	1	Homo	S9(Phospho)	2366.08	T(6): 0.0; S(9): 100.0	High	5.65899	High	6.6685	High	4.2355	1
	IKNENTEGSPQEDGVELEGLK	2	1	1	Homo	K2(Acetyl)	2328.12				High	5.11789			1
	IKNENTEGSPQEDGVELEGLKQR	6	1	1	Homo		2570.27				High	6.88164	High	4.31253	2
	IKNENTEGSPQEDGVELEGLKQR	2	1	1	Homo	T6(Phospho)	2650.24	T(6): 0.6; S(9): 99.4			High	4.86332	High	2.97762	2
	IMIMTDQDQDGSHIK	18	1	1	Homo	M2(Oxidation); M4(Oxidation)	1763.79				High	5.56191	High	4.04035	0
	IMIMTDQDQDGSHIK	10	1	1	Homo	M4(Oxidation)	1747.8				High	6.03333	High	2.94664	0
	IMIMTDQDQDGSHIK	2	1	1	Homo		1731.8				High	4.48064	High	2.68926	0
	KEWLLGMLGAESAK	10	1	1	Homo	M7(Oxidation)	1548.81				High	4.57894	High	4.51887	1
	KEWLLGMLGAESAK	1	1	1	Homo		1532.81				High	4.24577			1
	KEWLTNFMEDR	8	1	1	Homo	M8(Oxidation)	1484.68				High	4.10396	High	3.29811	1
	KEWLTNFMEDR	1	1	1	Homo	K1(Acetyl); M8(Oxidation)	1526.7				High	2.66768			1
	KEWLTNFMEDR	1	1	1	Homo		1468.69				High	4.058			1
	KEWLTNFMEDRR	1	1	1	Homo	M8(Oxidation)	1640.79						High	3.05591	2
	KIKNENTEGSPQEDGVELEGLK	1	1	1	Homo	K3(Acetyl); S10(Phospho)	2536.19	T(7): 4.1; S(10): 95.9	High	3.21758					2
	KIKNENTEGSPQEDGVELEGLK	7	1	1	Homo		2414.2				High	5.20746	High	2.96571	2
	KIKNENTEGSPQEDGVELEGLK	2	1	1	Homo	S10(Phospho)	2494.17	T(7): 1.2; S(10): 98.8			High	4.68548			2
	KIKNENTEGSPQEDGVELEGLK	1	1	1	Homo	K3(Acetyl)	2456.22				High	3.72387			2
	KLLGLPEDYLYGQTTTYLTYNDFINK	4	1	1	Homo		3083.56				High	4.99229			1
	KNYEDEDSLK	7	1	1	Homo		1240.57				High	3.72491	High	3.86326	1
	KNYEDEDSLK	2	1	1	Homo	K1(Acetyl)	1282.58				High	3.07701			1
	KNYEDEDSLKTLR	1	1	1	Homo		1610.8				High	3.74441			2
	KPSTSDDSDSNFEK	1	1	1	Homo		1556.67				High	3.62301			0
	KPSTSDDSDSNFEK	3	1	1	Homo	S3(Phospho)	1636.64	S(3): 92.3; T(4): 7.7; S(5): 0.1; S(8): 0.0; S(10): 0.0			High	3.42899			0
	KQTTLAFKPIK	2	1	1	Homo		1274.78				High	3.19774	High	2.07653	1
	KQTTLAFKPIKK	2	1	1	Homo		1402.88						High	3.73146	2
	KSKGESDDFHMDFDSAVAPR	5	1	1	Homo	M11(Oxidation)	2255				High	4.99863			2
	KSKGESDDFHMDFDSAVAPR	1	1	1	Homo	S6(Phospho); M11(Oxidation)	2334.97	S(2): 0.4; S(6): 97.5; S(15): 2.1			High	3.45981			2
	KSKGESDDFHMDFDSAVAPR	1	1	1	Homo		2239.01				High	5.11377			2
	KSPSDLWK	1	1	1	Homo		960.515				High	2.63243			1
	KTQMAEVLPSPR	3	1	1	Homo	M4(Oxidation)	1372.72				High	3.99365			1
	KTQMAEVLPSPR	1	1	1	Homo		1356.73				High	3.36644			1
	KVLFTCFK	3	1	1	Homo	C6(Carbamidomethyl)	1042.58				High	2.60678	High	2.1418	1
	KYDTVLDILR	7	1	1	Homo		1235.7				High	3.94249	High	3.63893	1
	KYDTVLDILR	2	1	1	Homo	K1(Acetyl)	1277.71				High	2.99801	High	2.64557	1
	LCNIFSTK	5	1	1	Homo	C2(Carbamidomethyl)	982.503				High	3.26373	High	2.53183	0
	LCNIFSTKFTVETASR	1	1	1	Homo	C2(Carbamidomethyl)	1873.95				High	4.74681			1
	LDDANDAGGR	1	1	1	Homo		1003.44				High	3.52137			0
	LDDANDAGGRNSTECTLILTEGDSAK	1	1	1	Homo	C15(Carbamidomethyl)	2723.24				High	5.02774			1
	LDDANDAGGRNSTECTLILTEGDSAKTLAVSGLGVVGR	1	1	1	Homo	C15(Carbamidomethyl)	3832.9				High	4.15416			2
	LDETGNSLK	3	1	1	Homo		976.495				High	2.86277	High	2.39686	0
	LLFPPKDDHTLK	2	1	1	Homo		1423.79				High	2.93911			1
	LLGLPEDYLYGQTTTYLTYNDFINK	4	1	1	Homo		2955.47				High	4.11636			0
	LMDGEEPLPMLPSYK	11	1	1	Homo	M2(Oxidation); M10(Oxidation)	1751.82		High	4.10431	High	4.98498	High	2.50369	0
	LMDGEEPLPMLPSYK	2	1	1	Homo	M2(Oxidation)	1735.83				High	4.16108			0
	LQTSLTCNSMVLFDHVGCLK	4	1	1	Homo	C7(Carbamidomethyl); M10(Oxidation); C18(Carbamidomethyl)	2339.12				High	5.03044	High	2.64747	0
	LQTSLTCNSMVLFDHVGCLKK	2	1	1	Homo	C7(Carbamidomethyl); M10(Oxidation); C18(Carbamidomethyl)	2467.21						High	4.15421	1
	LRNEKEQELDTLK	5	1	1	Homo		1615.86				High	4.82454	High	3.643	2
	LVDVVKK	1	1	1	Homo		800.524				High	2.93523			1
	MFKQTWMDNMGR	1	1	1	Homo	M1(Oxidation); M7(Oxidation); M10(Oxidation)	1592.67				High	3.00219			1
	MQSLDKDIVALMVR	16	1	1	Homo	M1(Oxidation); M12(Oxidation)	1650.86		High	2.56896	High	4.79053	High	3.48876	1
	MQSLDKDIVALMVR	4	1	1	Homo	M1(Oxidation)	1634.86				High	4.60695			1
	MQSLDKDIVALMVR	1	1	1	Homo	M1(Oxidation); K6(Acetyl); M12(Oxidation)	1692.87				High	3.2555			1
	MSTEPVSVER	2	1	1	Homo	M1(Oxidation)	1150.54				High	2.98071	High	2.04451	0
	MTEEKLAEAER	3	1	1	Homo	M1(Oxidation)	1322.63				High	3.91429	High	2.80934	1
	MTEEKLAEAER	2	1	1	Homo		1306.63				High	3.2316	High	1.97495	1
	MYVPALIFGQLLTSSNYDDDEK	7	1	1	Homo	M1(Oxidation)	2535.19				High	6.47387			0
	MYVPALIFGQLLTSSNYDDDEKK	5	1	1	Homo	M1(Oxidation)	2663.29				High	5.09547	High	3.83936	1
	MYVPALIFGQLLTSSNYDDDEKK	1	1	1	Homo		2647.29				High	4.31616			1
	MYVPALIFGQLLTSSNYDDDEKKVTGGR	2	1	1	Homo	M1(Oxidation)	3133.55						High	4.0445	2
	NEKEQELDTLK	1	1	1	Homo		1346.68				High	2.83047			1
	NEKEQELDTLKR	4	1	1	Homo		1502.78				High	4.68184	High	3.12021	2
	NENTEGSPQEDGVELEGLK	9	1	1	Homo		2044.93		High	3.95119	High	6.78463	High	3.49755	0
	NENTEGSPQEDGVELEGLK	4	1	1	Homo	S7(Phospho)	2124.9	T(4): 0.0; S(7): 100.0	High	6.73278	High	5.5487			0
	NENTEGSPQEDGVELEGLKQR	1	1	1	Homo		2329.09						High	3.59476	1
	NHMWIFVNALIENPTFDSQTK	20	1	1	Homo	M3(Oxidation)	2521.22				High	6.34018	High	5.40605	0
	NHMWIFVNALIENPTFDSQTKENMTLQPK	4	1	1	Homo	M3(Oxidation); M24(Oxidation)	3478.68				High	5.27054			1
	NKQEMAFYSLPEFEEWK	10	1	1	Homo	M5(Oxidation)	2192				High	6.20781	High	4.4434	1
	NKQEMAFYSLPEFEEWK	1	1	1	Homo	K2(Acetyl)	2218.02				High	3.78487			1
	NSTECTLILTEGDSAK	15	1	1	Homo	C5(Carbamidomethyl)	1738.82		High	3.7297	High	5.71111	High	2.83617	0
	NSTECTLILTEGDSAKTLAVSGLGVVGR	1	1	1	Homo	C5(Carbamidomethyl)	2848.47				High	3.34784			1
	NYEDEDSLK	3	1	1	Homo		1112.48				High	2.80449	High	2.05862	0
	NYEDEDSLKTLR	1	1	1	Homo		1482.71				High	4.13103			1
	QDEQVGLPGK	2	1	1	Homo		1070.55				High	2.66736	High	2.22623	0
	QEMAFYSLPEFEEWK	3	1	1	Homo	M3(Oxidation)	1949.86				High	4.20469	High	2.73931	0
	QIDDRKEWLTNFMEDR	1	1	1	Homo	M13(Oxidation)	2111.98						High	2.75576	2
	QIMENAEINNIIK	10	1	1	Homo	M3(Oxidation)	1545.79				High	4.04036	High	3.12725	0
	QIMENAEINNIIK	2	1	1	Homo		1529.8				High	4.23603	High	2.57288	0
	QTTLAFKPIK	1	1	1	Homo		1146.69				High	2.90388			0
	QTTLAFKPIKK	3	1	1	Homo		1274.78				High	2.5904	High	2.987	1
	QTWMDNMGR	3	1	1	Homo	M4(Oxidation); M7(Oxidation)	1170.47				High	2.73967	High	2.18056	0
	QTWMDNMGR	2	1	1	Homo	M7(Oxidation)	1154.47				High	3.4159			0
	RAYDIAGSTK	7	1	1	Homo		1081.56		High	2.51692	High	3.7568	High	3.9248	1
	RDPALNSGVSQKPDPAK	6	1	1	Homo		1779.93				High	4.33018	High	3.88587	1
	RKPSTSDDSDSNFEK	1	1	1	Homo	S6(Phospho)	1792.74	S(4): 7.4; T(5): 7.4; S(6): 85.2; S(9): 0.0; S(11): 0.0			High	4.09292			1
	RKPSTSDDSDSNFEK	1	1	1	Homo	S4(Phospho); S6(Phospho)	1872.7	S(4): 66.4; T(5): 66.4; S(6): 66.7; S(9): 0.4; S(11): 0.1			High	3.22454			1
	RLMDGEEPLPMLPSYK	7	1	1	Homo	M3(Oxidation); M11(Oxidation)	1907.93				High	3.91898	High	3.35801	1
	RLMDGEEPLPMLPSYK	1	1	1	Homo	M3(Oxidation)	1891.93				High	3.17957			1
	SDSVTDSGPTFNYLLDMPLWYLTK	4	1	1	Homo	M17(Oxidation)	2779.32				High	4.96278			0
	SFGSTCQLSEK	11	1	1	Homo	C6(Carbamidomethyl)	1243.56		High	2.96063	High	4.13104	High	2.35702	0
	SIPSMVDGLKPGQR	3	1	1	Homo	M5(Oxidation)	1500.78				High	2.90511	High	2.56846	0
	SIPSMVDGLKPGQR	1	1	1	Homo		1484.79				High	3.13158			0
	SKGESDDFHMDFDSAVAPR	13	1	1	Homo	M10(Oxidation)	2126.91				High	6.22171	High	3.75254	1
	SKGESDDFHMDFDSAVAPR	2	1	1	Homo	S1(Phospho); M10(Oxidation)	2206.88	S(1): 100.0; S(5): 0.0; S(14): 0.0			High	4.30729	High	3.49866	1
	SKGESDDFHMDFDSAVAPR	3	1	1	Homo		2110.91				High	6.27073	High	2.8163	1
	SPSDLWK	1	1	1	Homo		832.42				High	2.91075			0
	SVVSDLEADDVK	3	1	1	Homo	S4(Phospho)	1356.59	S(1): 0.0; S(4): 100.0	High	5.41446	High	5.18966			0
	SVVSDLEADDVK	6	1	1	Homo		1276.63				High	4.33933	High	2.88548	0
	SVVSDLEADDVKGSVPLSSSPPATHFPDETEITNPVPK	3	1	1	Homo		3961.95				High	6.2895	High	2.64633	1
	SVVSDLEADDVKGSVPLSSSPPATHFPDETEITNPVPK	16	1	1	Homo	S20(Phospho)	4041.93	S(1): 0.0; S(4): 0.0; S(14): 0.3; S(18): 33.2; S(19): 33.2; S(20): 33.2; T(24): 0.0; T(30): 0.0; T(33): 0.0			High	5.19432	High	3.09038	1
	SVVSDLEADDVKGSVPLSSSPPATHFPDETEITNPVPK	6	1	1	Homo	S4(Phospho); S14(Phospho)	4121.88	S(1): 50.0; S(4): 50.0; S(14): 14.5; S(18): 56.5; S(19): 14.4; S(20): 14.4; T(24): 0.3; T(30): 0.0; T(33): 0.0			High	3.77286			1
	SYVDMYLK	2	1	1	Homo	M5(Oxidation)	1034.49				High	2.86131			0
	SYVDMYLK	1	1	1	Homo		1018.49				High	2.51253			0
	SYVDMYLKDK	3	1	1	Homo	M5(Oxidation)	1277.61				High	3.25301	High	2.0651	1
	SYVDMYLKDK	1	1	1	Homo		1261.61				High	3.4472			1
	SYVDMYLKDKLDETGNSLK	7	1	1	Homo	M5(Oxidation)	2235.08				High	5.30732	High	4.65327	2
	SYVDMYLKDKLDETGNSLK	1	1	1	Homo		2219.09				High	3.57278			2
	TDDEDFVPSDASPPK	1	1	1	Homo		1619.71				High	3.0931			0
	TKFTMDLDSDEDFSDFDEKTDDEDFVPSDASPPK	2	1	1	Homo	M5(Oxidation); S9(Phospho)	3981.59	T(1): 0.3; T(4): 0.3; S(9): 99.0; S(14): 0.3; T(20): 0.0; S(28): 0.0; S(31): 0.0			High	5.84282			2
	TKFTMDLDSDEDFSDFDEKTDDEDFVPSDASPPK	4	1	1	Homo	M5(Oxidation); S9(Phospho); S14(Phospho)	4061.55	T(1): 0.3; T(4): 1.1; S(9): 98.6; S(14): 82.6; T(20): 17.2; S(28): 0.2; S(31): 0.0			High	4.43713			2
	TLAVSGLGVVGR	14	1	1	Homo		1128.67		High	3.95878	High	4.32915	High	2.8713	0
	TPPLITDYR	9	1	1	Homo		1075.58		High	2.56599	High	2.8444	High	1.93569	0
	TPPLITDYREYHTDTTVK	1	1	1	Homo		2150.08				High	4.70016			1
	TQMAEVLPSPR	16	1	1	Homo	M3(Oxidation)	1244.63		High	2.95229	High	3.9603	High	3.19872	0
	TQMAEVLPSPR	5	1	1	Homo	M3(Oxidation); S9(Phospho)	1324.6	T(1): 0.0; S(9): 100.0	High	3.32726	High	4.07459			0
	TQMAEVLPSPR	2	1	1	Homo		1228.64				High	3.73722	High	1.90306	0
	TWTQTYKEQVLEPMLNGTEK	1	1	1	Homo	M14(Oxidation)	2412.17				High	4.60741			1
	VEKMYVPALIFGQLLTSSNYDDDEK	1	1	1	Homo	M4(Oxidation)	2891.4				High	4.6141			1
	VFLNGNKLPVK	1	1	1	Homo		1228.74				High	2.52183			1
	VPDEEENEESDNEKETEK	8	1	1	Homo	S10(Phospho)	2229.86	S(10): 100.0; T(16): 0.0	High	4.39081	High	3.90491	High	2.76923	1
	VPDEEENEESDNEKETEKSDSVTDSGPTFNYLLDMPLWYLTK	4	1	1	Homo	M35(Oxidation)	4910.19				High	4.36329			2
	VPDEEENEESDNEKETEKSDSVTDSGPTFNYLLDMPLWYLTK	3	1	1	Homo	T16(Phospho); M35(Oxidation)	4990.16	S(10): 76.6; T(16): 17.7; S(19): 4.3; S(21): 1.1; T(23): 0.3; S(25): 0.1; T(28): 0.0; Y(31): 0.0; Y(39): 0.0; T(41): 0.0			High	4.72198			2
	VTIDPENNLISIWNNGK	5	1	1	Homo		1926.99				High	5.14892	High	3.64761	0
	WEVCLTMSEK	11	1	1	Homo	C4(Carbamidomethyl); M7(Oxidation)	1298.58				High	3.54463	High	2.89159	0
	WEVCLTMSEK	3	1	1	Homo	C4(Carbamidomethyl)	1282.58				High	3.59516	High	2.41965	0
	YDTVLDILR	5	1	1	Homo		1107.61				High	3.20424	High	2.26883	0
	YGVFPLR	3	1	1	Homo		851.478				High	2.53649	High	2.07176	0
	YIFTMLSSLAR	16	1	1	Homo	M5(Oxidation)	1317.69				High	3.78794	High	2.31291	0
	YSGPEDDAAISLAFSK	16	1	1	Homo		1670.79		High	4.01298	High	5.4968	High	3.81996	0
	YSGPEDDAAISLAFSKK	7	1	1	Homo		1798.88				High	5.30631	High	4.78474	1

## Sheet: CBE976-PhosphoSites-1
	Legend :
	confirmed
	not confirmed
	Rejected
	remark: the position number correspond to the recombinant sequence, add +22 to match the NCBI Top2 ID numbering
NCBI Position	Construct Position	Target	Modification	Classification	Highest PTM Score	Highest Peptide Confidence	Sequence Motif
1106	1084	S	Phospho	Post-translational	100	High	EEENEEsDNEKET
1112	1090	T	Phospho	Post-translational	17.7	High	SDNEKEtEKSDSV
1115	1093	S	Phospho	Post-translational	27.2	High	EKETEKsDSVTDS
1117	1095	S	Phospho	Post-translational	27.2	High	ETEKSDsVTDSGP
1119	1097	T	Phospho	Post-translational	27.2	High	EKSDSVtDSGPTF
1121	1099	S	Phospho	Post-translational	7.5	High	SDSVTDsGPTFNY
1124	1102	T	Phospho	Post-translational	7.5	High	VTDSGPtFNYLLD
1127	1105	Y	Phospho	Post-translational	3.5	High	SGPTFNyLLDMPL
1135	1113	Y	Phospho	Post-translational	0.1	High	LDMPLWyLTKEKK
1137	1115	T	Phospho	Post-translational	0.1	High	MPLWYLtKEKKDE
1205	1183	T	Phospho	Post-translational	0	High	KAKGKKtQMAEVL
1213	1191	S	Phospho	Post-translational	100	High	MAEVLPsPRGQRV
1244	1222	T	Phospho	Post-translational	90	High	KIKNENtEGSPQE
1247	1225	S	Phospho	Post-translational	100	High	NENTEGsPQEDGV
1324	1302	T	Phospho	Post-translational	17.9	High	RRAATKtKFTMDL
1327	1305	T	Phospho	Post-translational	84.8	High	ATKTKFtMDLDSD
1332	1310	S	Phospho	Post-translational	99.7	High	FTMDLDsDEDFSD
1337	1315	S	Phospho	Post-translational	96.2	High	DSDEDFsDFDEKT
1343	1321	T	Phospho	Post-translational	100	High	SDFDEKtDDEDFV
1351	1329	S	Phospho	Post-translational	2.1	High	DEDFVPsDASPPK
1354	1332	S	Phospho	Post-translational	0.8	High	FVPSDAsPPKTKT
1374	1352	S	Phospho	Post-translational	100	High	ELKPQKsVVSDLE
1377	1355	S	Phospho	Post-translational	100	High	PQKSVVsDLEADD
1387	1365	S	Phospho	Post-translational	47.1	High	ADDVKGsVPLSSS
1391	1369	S	Phospho	Post-translational	87.2	High	KGSVPLsSSPPAT
1392	1370	S	Phospho	Post-translational	76.8	High	GSVPLSsSPPATH
1393	1371	S	Phospho	Post-translational	83.6	High	SVPLSSsPPATHF
1397	1375	T	Phospho	Post-translational	28.8	High	SSSPPAtHFPDET
1403	1381	T	Phospho	Post-translational	16.4	High	THFPDEtEITNPV
1406	1384	T	Phospho	Post-translational	9.9	High	PDETEItNPVPKK
1469	1447	S	Phospho	Post-translational	92.3	High	RRKRKPsTSDDSD
1470	1448	T	Phospho	Post-translational	66.4	High	RKRKPStSDDSDS
1471	1449	S	Phospho	Post-translational	85.2	High	KRKPSTsDDSDSN
1474	1452	S	Phospho	Post-translational	89.4	High	PSTSDDsDSNFEK
1476	1454	S	Phospho	Post-translational	10.6	High	TSDDSDsNFEKIV
1491	1469	S	Phospho	Post-translational	100	High	AVTSKKsKGESDD
1495	1473	S	Phospho	Post-translational	100	High	KKSKGEsDDFHMD
1504	1482	S	Phospho	Post-translational	2.1	High	FHMDFDsAVAPRA

## Sheet: CBE976-AcetylSites-1
	Legend :
	confirmed
	not confirmed
	Rejected
	remark: the position number correspond to the recombinant sequence, add +22 to match the NCBI Top2 ID numbering
NCBI Position	Construct Position	Target	Modification	Classification	Highest Peptide Confidence	Sequence Motif
233	211	K	Acetyl	Multiple	High	KMQSLDkDIVALM
278	256	K	Acetyl	Multiple	High	DMYLKDkLDETGN
520	498	K	Acetyl	Multiple	High	VGLQYKkNYEDED
584	562	K	Acetyl	Multiple	High	VKVSKNkQEMAFY
662	640	K	Acetyl	Multiple	High	KQIDDRkEWLTNF
1011	989	K	Acetyl	Multiple	High	HVGCLKkYDTVLD
1186	1164	K	Acetyl	Multiple	High	AVEAKEkQDEQVG
1240	1218	K	Acetyl	Multiple	High	KNKKKIkNENTEG

## Sheet: CBE976-Search_Parameters-1
Search report summary of file(s):
- Z:\2014\LamourV_RuffM\Orbitrap\CBE976\LC_071814_CBE976_01_IMAC_bqCBE922_Top2a_Top2b_Acetyl_PhosphoRS_NoFDR.msf
- Z:\2014\LamourV_RuffM\Orbitrap\CBE976\LC_071814_CBE976_01_CID-HCD_bqCBE922_Top2a_Top2b_Acetyl_PhosphoRS_NoFDR.msf
Created with Discoverer version: 1.4.1.14
================================================================================
Number of filtered/unfiltered result items:
- 1/1 protein group(s)
- 1/2 merged protein(s)
- 133/693 peptide(s)
- 821/6678 PSM(s)
- 37100/37100 search input(s)
================================================================================
Peptide Grouping Options
- Show peptide groups: True
- Group peptides by: Mass and Sequence
Protein Grouping Options
- Enable protein grouping: True
- Consider leucine and isoleucine as equal: True
- Consider only PSMs with confidence at least: Medium
- Consider only PSMs with delta Cn better than: 0.15
- Apply strict maximum parsimony principle: True
No filters applied for data reduction
Result filters:
- Peptide Confidence (Minimum Confidence: High)
- Peptides Per Protein (Minimal number of peptides: 2, Count only rank 1 peptides: True, Count peptide only in top scored proteins: True)
- Peptide Rank (Maximum rank: 1)
================================================================================
Summary of file Z:\2014\LamourV_RuffM\Orbitrap\CBE976\LC_071814_CBE976_01_IMAC_bqCBE922_Top2a_Top2b_Acetyl_PhosphoRS_NoFDR.msf
Workflow created with Discoverer version: 1.4.1.14 (DBVersion:79)
================================================================================
Search name: LC_071814_CBE976_01_IMAC_bqCBE922_Top2a_Top2b_Acetyl_PhosphoRS_NoFDR
Search description: -
Search date: 07/21/2014 13:45:19
================================================================================
The pipeline tree:
------------------
|-(0) Spectrum Files
|-(1) Spectrum Selector
|-(2) Sequest HT
|-(3) phosphoRS 3.1
|-(4) Fixed Value PSM Validator
------------------------------------------------------------------------------
Processing node 0: Spectrum Files
------------------------------------------------------------------------------
Input Data:
-----------------------------
File Name(s): \\serv-spectro\Data Serv-spectro F\2014\LamourV_RuffM\Orbitrap\CBE976\LC_071814_CBE976_01_IMAC.raw
------------------------------------------------------------------------------
Processing node 1: Spectrum Selector
------------------------------------------------------------------------------
1. General Settings:
-----------------------------
Precursor Selection: Use MS1 Precursor
Use New Precursor Reevaluation: True
2. Spectrum Properties Filter:
-----------------------------
Lower RT Limit: 0
Upper RT Limit: 0
First Scan: 0
Last Scan: 0
Lowest Charge State: 0
Highest Charge State: 0
Min. Precursor Mass: 350 Da
Max. Precursor Mass: 5000 Da
Total Intensity Threshold: 0
Minimum Peak Count: 1
3. Scan Event Filters:
-----------------------------
MS Order: Is MS2
Min. Collision Energy: 0
Max. Collision Energy: 100
Scan Type: Is Full
4. Peak Filters:
-----------------------------
S/N Threshold (FT-only): 1.5
5. Replacements for Unrecognized Properties:
-----------------------------
Unrecognized Charge Replacements: Automatic
Unrecognized Mass Analyzer Replacements: ITMS
Unrecognized MS Order Replacements: MS2
Unrecognized Activation Type Replacements: CID
Unrecognized Polarity Replacements: +
6. Just for Testing:
-----------------------------
Precursor Clipping Range Before: 2.5 Da
Precursor Clipping Range After: 5.5 Da
------------------------------------------------------------------------------
Processing node 2: Sequest HT
------------------------------------------------------------------------------
1. Input Data:
-----------------------------
Protein Database: CBE922_Top2a_Top2b.fasta
Enzyme Name: Trypsin (Full)
Max. Missed Cleavage Sites: 2
Min. Peptide Length: 6
Max. Peptide Length: 144
2. Scoring Options:
-----------------------------
Max. Delta Cn: 0.05
Max. Number of Peptides Reported: 10
3. Tolerances:
-----------------------------
Precursor Mass Tolerance: 7 ppm
Fragment Mass Tolerance: 0.5 Da
Use Average Precursor Mass: False
Use Average Fragment Mass: False
4. Spectrum Matching:
-----------------------------
Use Neutral Loss a Ions: True
Use Neutral Loss b Ions: True
Use Neutral Loss y Ions: True
Use Flanking Ions: True
Weight of a Ions: 0
Weight of b Ions: 1
Weight of c Ions: 0
Weight of x Ions: 0
Weight of y Ions: 1
Weight of z Ions: 0
5. Dynamic Modifications:
-----------------------------
Max. Equal Modifications Per Peptide: 3
Max. Dynamic Modifications Per Peptide: 4
1. Dynamic Modification: Oxidation / +15.995 Da (M)
2. Dynamic Modification: Phospho / +79.966 Da (S, T, Y)
3. Dynamic Modification: Acetyl / +42.011 Da (K)
6. Static Modifications:
-----------------------------
1. Static Modification: Carbamidomethyl / +57.021 Da (C)
------------------------------------------------------------------------------
Processing node 3: phosphoRS 3.1
------------------------------------------------------------------------------
1. Scoring:
-----------------------------
Use Fragment Mass Tolerance of Search Node: True
Fragment Mass Tolerance: 0.5 Da
Consider neutral loss peaks for CID and HCD: Automatic
2. Performance:
-----------------------------
Maximum PTMs per peptide: 10
Maximum Position Isoforms: 200
------------------------------------------------------------------------------
Processing node 4: Fixed Value PSM Validator
------------------------------------------------------------------------------
================================================================================
Further information:
Sequest HT (2):
- Number of sequences searched: 2
================================================================================
Processing details:
07/21/2014 02:27 PM	(2):Sequest HT:	Total search time was 1 min 3 s.
07/21/2014 02:27 PM	(2):Sequest HT:	Search completed
07/21/2014 02:27 PM	(2):Sequest HT:	2 protein(s) + 0 decoy proteins scored and inserted into result file in 1.4 s.
07/21/2014 02:27 PM	(2):Sequest HT:	2 protein(s) scored
07/21/2014 02:27 PM	(2):Sequest HT:	Search result finalization started.
07/21/2014 02:27 PM	(3):phosphoRS 3.1:	Analysis of 442 spectra (768 peptides) completed in 15.2 s.
07/21/2014 02:27 PM	(3):phosphoRS 3.1:	Finished scoring
07/21/2014 02:27 PM	(3):phosphoRS 3.1:	Workload level: #parallel tasks: 3.
07/21/2014 02:27 PM	(3):phosphoRS 3.1:	Workload level: #spectra per package: 853.
07/21/2014 02:27 PM	(3):phosphoRS 3.1:	Workload level: #spectra: 853.
07/21/2014 02:27 PM	(3):phosphoRS 3.1:	Localizing Phospho (STY) for Sequest HT (2) with a fragment ion mass tolerance of 0.5 m/z allowing a maximum of 10 PTMs with neutral loss and 200 isoforms per peptide.
07/21/2014 02:27 PM	(3):phosphoRS 3.1:	Starting phosphoRS 3.0 - Taus T. et al., J. Proteome Res. 2011, 10, 5354-62 (see also http://ms.imp.ac.at)
07/21/2014 02:27 PM	(4):Fixed Value PSM Validator:	Evaluating peptides of Sequest HT (2) started
07/21/2014 02:27 PM	(2):Sequest HT:	Reading results took 1.7 s.
07/21/2014 02:27 PM	(2):Sequest HT:	Storing 43 PSMs for 4637 spectra
07/21/2014 02:27 PM	(2):Sequest HT:	Storing 1280 PSMs for 10000 spectra
07/21/2014 02:27 PM	(2):Sequest HT:	Start reading results.
07/21/2014 02:27 PM	(2):Sequest HT:	Performing target search containing 14637 spectra took 14.3 s.
07/21/2014 02:27 PM	(2):Sequest HT:	Average search time per spectrum was 0.9 ms.
07/21/2014 02:26 PM	(2):Sequest HT:	On-Disk search is performed
07/21/2014 02:26 PM	(2):Sequest HT:	Workload level: #spectra loaded and processed at once: 2000
07/21/2014 02:26 PM	(2):Sequest HT:	Workload level: #parallel tasks: 2
07/21/2014 02:26 PM	(2):Sequest HT:	ISE (1.1.1.11, x64) started at 7/21/2014 2:26:52 PM on PC3-0014-PAGE (x64) [2 CPUs] running Microsoft Windows NT 6.1.7601 Service Pack 1 (64bit) [.NET: 4.0.30319.1022]
07/21/2014 02:26 PM	(2):Sequest HT:	Start Sequest HT target search for 14637 spectra.
07/21/2014 02:26 PM	(2):Sequest HT:	FASTA indexing completed in 2.6 s.
07/21/2014 02:26 PM	(2):Sequest HT:	Building new target FASTA index. This may take up to several hours...
07/21/2014 02:26 PM	(2):Sequest HT:	Looking for existing target FASTA index.
07/21/2014 02:21 PM	(2):Sequest HT:	Sequence Database: CBE922_Top2a_Top2b.fasta
07/21/2014 02:20 PM	(1):Spectrum Selector:	Reading from File 1 of 1:\\serv-spectro\Data Serv-spectro F\2014\LamourV_RuffM\Orbitrap\CBE976\LC_071814_CBE976_01_IMAC.raw (25633 spectra total)
================================================================================
Summary of file Z:\2014\LamourV_RuffM\Orbitrap\CBE976\LC_071814_CBE976_01_CID-HCD_bqCBE922_Top2a_Top2b_Acetyl_PhosphoRS_NoFDR.msf
Workflow created with Discoverer version: 1.4.1.14 (DBVersion:79)
================================================================================
Search name: LC_071814_CBE976_01_CID-HCD_bqCBE922_Top2a_Top2b_Acetyl_PhosphoRS_NoFDR
Search description: -
Search date: 07/21/2014 14:17:05
================================================================================
The pipeline tree:
------------------
|-(0) Spectrum Files
|-(1) Spectrum Selector
|-(2) Scan Event Filter
|-(3) Sequest HT
|-(4) phosphoRS 3.1
|-(5) Fixed Value PSM Validator
|-(6) Scan Event Filter
|-(7) Sequest HT
|-(4) phosphoRS 3.1
|-(5) Fixed Value PSM Validator
------------------------------------------------------------------------------
Processing node 0: Spectrum Files
------------------------------------------------------------------------------
Input Data:
-----------------------------
File Name(s): \\serv-spectro\Data Serv-spectro F\2014\LamourV_RuffM\Orbitrap\CBE976\LC_071814_CBE976_01_CID-HCD.raw
------------------------------------------------------------------------------
Processing node 1: Spectrum Selector
------------------------------------------------------------------------------
1. General Settings:
-----------------------------
Precursor Selection: Use MS1 Precursor
Use New Precursor Reevaluation: True
2. Spectrum Properties Filter:
-----------------------------
Lower RT Limit: 0
Upper RT Limit: 0
First Scan: 0
Last Scan: 0
Lowest Charge State: 0
Highest Charge State: 0
Min. Precursor Mass: 350 Da
Max. Precursor Mass: 5000 Da
Total Intensity Threshold: 0
Minimum Peak Count: 1
3. Scan Event Filters:
-----------------------------
MS Order: Is MS2
Min. Collision Energy: 0
Max. Collision Energy: 100
Scan Type: Is Full
4. Peak Filters:
-----------------------------
S/N Threshold (FT-only): 1.5
5. Replacements for Unrecognized Properties:
-----------------------------
Unrecognized Charge Replacements: Automatic
Unrecognized Mass Analyzer Replacements: ITMS
Unrecognized MS Order Replacements: MS2
Unrecognized Activation Type Replacements: CID
Unrecognized Polarity Replacements: +
6. Just for Testing:
-----------------------------
Precursor Clipping Range Before: 2.5 Da
Precursor Clipping Range After: 5.5 Da
------------------------------------------------------------------------------
Processing node 2: Scan Event Filter
------------------------------------------------------------------------------
Filter Settings:
-----------------------------
Activation Type: Is CID
Min. Collision Energy: 0
Max. Collision Energy: 1000
Scan Type: Is Full
------------------------------------------------------------------------------
Processing node 3: Sequest HT
------------------------------------------------------------------------------
1. Input Data:
-----------------------------
Protein Database: CBE922_Top2a_Top2b.fasta
Enzyme Name: Trypsin (Full)
Max. Missed Cleavage Sites: 2
Min. Peptide Length: 6
Max. Peptide Length: 144
2. Scoring Options:
-----------------------------
Max. Delta Cn: 0.05
Max. Number of Peptides Reported: 10
3. Tolerances:
-----------------------------
Precursor Mass Tolerance: 7 ppm
Fragment Mass Tolerance: 0.5 Da
Use Average Precursor Mass: False
Use Average Fragment Mass: False
4. Spectrum Matching:
-----------------------------
Use Neutral Loss a Ions: True
Use Neutral Loss b Ions: True
Use Neutral Loss y Ions: True
Use Flanking Ions: True
Weight of a Ions: 0
Weight of b Ions: 1
Weight of c Ions: 0
Weight of x Ions: 0
Weight of y Ions: 1
Weight of z Ions: 0
5. Dynamic Modifications:
-----------------------------
Max. Equal Modifications Per Peptide: 3
Max. Dynamic Modifications Per Peptide: 4
1. Dynamic Modification: Oxidation / +15.995 Da (M)
2. Dynamic Modification: Phospho / +79.966 Da (S, T, Y)
3. Dynamic Modification: Acetyl / +42.011 Da (K)
6. Static Modifications:
-----------------------------
1. Static Modification: Carbamidomethyl / +57.021 Da (C)
------------------------------------------------------------------------------
Processing node 4: phosphoRS 3.1
------------------------------------------------------------------------------
1. Scoring:
-----------------------------
Use Fragment Mass Tolerance of Search Node: True
Fragment Mass Tolerance: 0.5 Da
Consider neutral loss peaks for CID and HCD: Automatic
2. Performance:
-----------------------------
Maximum PTMs per peptide: 10
Maximum Position Isoforms: 200
------------------------------------------------------------------------------
Processing node 5: Fixed Value PSM Validator
------------------------------------------------------------------------------
------------------------------------------------------------------------------
Processing node 6: Scan Event Filter
------------------------------------------------------------------------------
Filter Settings:
-----------------------------
Activation Type: Is HCD
Min. Collision Energy: 0
Max. Collision Energy: 1000
------------------------------------------------------------------------------
Processing node 7: Sequest HT
------------------------------------------------------------------------------
1. Input Data:
-----------------------------
Protein Database: CBE922_Top2a_Top2b.fasta
Enzyme Name: Trypsin (Full)
Max. Missed Cleavage Sites: 2
Min. Peptide Length: 6
Max. Peptide Length: 144
2. Scoring Options:
-----------------------------
Max. Delta Cn: 0.05
Max. Number of Peptides Reported: 10
3. Tolerances:
-----------------------------
Precursor Mass Tolerance: 7 ppm
Fragment Mass Tolerance: 0.02 Da
Use Average Precursor Mass: False
Use Average Fragment Mass: False
4. Spectrum Matching:
-----------------------------
Use Neutral Loss a Ions: True
Use Neutral Loss b Ions: True
Use Neutral Loss y Ions: True
Use Flanking Ions: True
Weight of a Ions: 0
Weight of b Ions: 1
Weight of c Ions: 0
Weight of x Ions: 0
Weight of y Ions: 1
Weight of z Ions: 0
5. Dynamic Modifications:
-----------------------------
Max. Equal Modifications Per Peptide: 3
Max. Dynamic Modifications Per Peptide: 4
1. Dynamic Modification: Oxidation / +15.995 Da (M)
2. Dynamic Modification: Phospho / +79.966 Da (S, T, Y)
3. Dynamic Modification: Acetyl / +42.011 Da (K)
6. Static Modifications:
-----------------------------
1. Static Modification: Carbamidomethyl / +57.021 Da (C)
================================================================================
Further information:
Sequest HT (3):
- Number of sequences searched: 2
Sequest HT (7):
- Number of sequences searched: 2
================================================================================
Processing details:
07/21/2014 03:26 PM	(7):Sequest HT:	Total search time was 44.7 s.
07/21/2014 03:26 PM	(7):Sequest HT:	Search completed
07/21/2014 03:26 PM	(7):Sequest HT:	2 protein(s) + 0 decoy proteins scored and inserted into result file in 0.6 s.
07/21/2014 03:26 PM	(7):Sequest HT:	2 protein(s) scored
07/21/2014 03:26 PM	(7):Sequest HT:	Search result finalization started.
07/21/2014 03:26 PM	(4):phosphoRS 3.1:	Analysis of 211 spectra (580 peptides) completed in 19.9 s.
07/21/2014 03:26 PM	(4):phosphoRS 3.1:	Finished scoring
07/21/2014 03:26 PM	(4):phosphoRS 3.1:	Workload level: #parallel tasks: 3.
07/21/2014 03:25 PM	(4):phosphoRS 3.1:	Workload level: #spectra per package: 1047.
07/21/2014 03:25 PM	(4):phosphoRS 3.1:	Workload level: #spectra: 1047.
07/21/2014 03:25 PM	(4):phosphoRS 3.1:	Localizing Phospho (STY) for Sequest HT (7) with a fragment ion mass tolerance of 0.02 m/z allowing a maximum of 10 PTMs with neutral loss and 200 isoforms per peptide.
07/21/2014 03:25 PM	(4):phosphoRS 3.1:	Starting phosphoRS 3.0 - Taus T. et al., J. Proteome Res. 2011, 10, 5354-62 (see also http://ms.imp.ac.at)
07/21/2014 03:25 PM	(5):Fixed Value PSM Validator:	Evaluating peptides of Sequest HT (7) started
07/21/2014 03:25 PM	(7):Sequest HT:	Reading results took 3.1 s.
07/21/2014 03:25 PM	(7):Sequest HT:	Storing 7 PSMs for 730 spectra
07/21/2014 03:25 PM	(7):Sequest HT:	Storing 1499 PSMs for 10403 spectra
07/21/2014 03:25 PM	(7):Sequest HT:	Start reading results.
07/21/2014 03:25 PM	(7):Sequest HT:	Performing target search containing 11133 spectra took 7.5 s.
07/21/2014 03:25 PM	(7):Sequest HT:	Average search time per spectrum was 0.5 ms.
07/21/2014 03:25 PM	(7):Sequest HT:	On-Disk search is performed
07/21/2014 03:25 PM	(7):Sequest HT:	Workload level: #spectra loaded and processed at once: 1296
07/21/2014 03:25 PM	(7):Sequest HT:	Workload level: #parallel tasks: 2
07/21/2014 03:25 PM	(7):Sequest HT:	ISE (1.1.1.11, x64) started at 7/21/2014 3:25:42 PM on PC3-0014-PAGE (x64) [2 CPUs] running Microsoft Windows NT 6.1.7601 Service Pack 1 (64bit) [.NET: 4.0.30319.1022]
07/21/2014 03:25 PM	(7):Sequest HT:	Start Sequest HT target search for 11133 spectra.
07/21/2014 03:25 PM	(7):Sequest HT:	There is already an adequate target FASTA index.
07/21/2014 03:25 PM	(7):Sequest HT:	Looking for existing target FASTA index.
07/21/2014 03:25 PM	(3):Sequest HT:	Total search time was 56.1 s.
07/21/2014 03:25 PM	(3):Sequest HT:	Search completed
07/21/2014 03:25 PM	(3):Sequest HT:	2 protein(s) + 0 decoy proteins scored and inserted into result file in 1.2 s.
07/21/2014 03:25 PM	(3):Sequest HT:	2 protein(s) scored
07/21/2014 03:25 PM	(3):Sequest HT:	Search result finalization started.
07/21/2014 03:25 PM	(4):phosphoRS 3.1:	Analysis of 1009 spectra (1779 peptides) completed in 49.7 s.
07/21/2014 03:25 PM	(4):phosphoRS 3.1:	Finished scoring
07/21/2014 03:25 PM	(4):phosphoRS 3.1:	Workload level: #parallel tasks: 3.
07/21/2014 03:25 PM	(4):phosphoRS 3.1:	Workload level: #spectra per package: 2675.
07/21/2014 03:24 PM	(4):phosphoRS 3.1:	Workload level: #spectra: 2675.
07/21/2014 03:24 PM	(4):phosphoRS 3.1:	Localizing Phospho (STY) for Sequest HT (3) with a fragment ion mass tolerance of 0.5 m/z allowing a maximum of 10 PTMs with neutral loss and 200 isoforms per peptide.
07/21/2014 03:24 PM	(4):phosphoRS 3.1:	Starting phosphoRS 3.0 - Taus T. et al., J. Proteome Res. 2011, 10, 5354-62 (see also http://ms.imp.ac.at)
07/21/2014 03:24 PM	(5):Fixed Value PSM Validator:	Evaluating peptides of Sequest HT (3) started
07/21/2014 03:24 PM	(3):Sequest HT:	Reading results took 2.1 s.
07/21/2014 03:24 PM	(3):Sequest HT:	Storing 147 PSMs for 1236 spectra
07/21/2014 03:24 PM	(3):Sequest HT:	Storing 3702 PSMs for 10094 spectra
07/21/2014 03:24 PM	(3):Sequest HT:	Start reading results.
07/21/2014 03:24 PM	(3):Sequest HT:	Performing target search containing 11330 spectra took 11.1 s.
07/21/2014 03:24 PM	(3):Sequest HT:	Average search time per spectrum was 0.8 ms.
07/21/2014 03:24 PM	(3):Sequest HT:	On-Disk search is performed
07/21/2014 03:24 PM	(3):Sequest HT:	Workload level: #spectra loaded and processed at once: 2000
07/21/2014 03:24 PM	(3):Sequest HT:	Workload level: #parallel tasks: 2
07/21/2014 03:24 PM	(3):Sequest HT:	ISE (1.1.1.11, x64) started at 7/21/2014 3:24:25 PM on PC3-0014-PAGE (x64) [2 CPUs] running Microsoft Windows NT 6.1.7601 Service Pack 1 (64bit) [.NET: 4.0.30319.1022]
07/21/2014 03:24 PM	(3):Sequest HT:	Start Sequest HT target search for 11330 spectra.
07/21/2014 03:24 PM	(3):Sequest HT:	There is already an adequate target FASTA index.
07/21/2014 03:24 PM	(3):Sequest HT:	Looking for existing target FASTA index.
07/21/2014 03:24 PM	(6):Scan Event Filter:	233 of 463 spectra pass this filter
07/21/2014 03:24 PM	(2):Scan Event Filter:	230 of 463 spectra pass this filter
07/21/2014 03:24 PM	(6):Scan Event Filter:	497 of 1000 spectra pass this filter
07/21/2014 03:24 PM	(2):Scan Event Filter:	503 of 1000 spectra pass this filter
07/21/2014 03:23 PM	(6):Scan Event Filter:	497 of 1000 spectra pass this filter
07/21/2014 03:23 PM	(2):Scan Event Filter:	503 of 1000 spectra pass this filter
07/21/2014 03:22 PM	(6):Scan Event Filter:	496 of 1000 spectra pass this filter
07/21/2014 03:22 PM	(2):Scan Event Filter:	504 of 1000 spectra pass this filter
07/21/2014 03:22 PM	(6):Scan Event Filter:	495 of 1000 spectra pass this filter
07/21/2014 03:22 PM	(2):Scan Event Filter:	505 of 1000 spectra pass this filter
07/21/2014 03:22 PM	(6):Scan Event Filter:	495 of 1000 spectra pass this filter
07/21/2014 03:22 PM	(2):Scan Event Filter:	505 of 1000 spectra pass this filter
07/21/2014 03:21 PM	(6):Scan Event Filter:	493 of 1000 spectra pass this filter
07/21/2014 03:21 PM	(2):Scan Event Filter:	507 of 1000 spectra pass this filter
07/21/2014 03:21 PM	(6):Scan Event Filter:	493 of 1000 spectra pass this filter
07/21/2014 03:21 PM	(2):Scan Event Filter:	507 of 1000 spectra pass this filter
07/21/2014 03:21 PM	(6):Scan Event Filter:	495 of 1000 spectra pass this filter
07/21/2014 03:20 PM	(2):Scan Event Filter:	505 of 1000 spectra pass this filter
07/21/2014 03:20 PM	(6):Scan Event Filter:	497 of 1000 spectra pass this filter
07/21/2014 03:20 PM	(2):Scan Event Filter:	503 of 1000 spectra pass this filter
07/21/2014 03:20 PM	(6):Scan Event Filter:	499 of 1000 spectra pass this filter
07/21/2014 03:20 PM	(2):Scan Event Filter:	501 of 1000 spectra pass this filter
07/21/2014 03:19 PM	(6):Scan Event Filter:	498 of 1000 spectra pass this filter
07/21/2014 03:19 PM	(2):Scan Event Filter:	502 of 1000 spectra pass this filter
07/21/2014 03:19 PM	(6):Scan Event Filter:	499 of 1000 spectra pass this filter
07/21/2014 03:19 PM	(2):Scan Event Filter:	501 of 1000 spectra pass this filter
07/21/2014 03:19 PM	(6):Scan Event Filter:	495 of 1000 spectra pass this filter
07/21/2014 03:19 PM	(2):Scan Event Filter:	505 of 1000 spectra pass this filter
07/21/2014 03:18 PM	(6):Scan Event Filter:	494 of 1000 spectra pass this filter
07/21/2014 03:18 PM	(2):Scan Event Filter:	506 of 1000 spectra pass this filter
07/21/2014 03:18 PM	(6):Scan Event Filter:	495 of 1000 spectra pass this filter
07/21/2014 03:18 PM	(2):Scan Event Filter:	505 of 1000 spectra pass this filter
07/21/2014 03:18 PM	(6):Scan Event Filter:	492 of 1000 spectra pass this filter
07/21/2014 03:18 PM	(2):Scan Event Filter:	508 of 1000 spectra pass this filter
07/21/2014 03:18 PM	(6):Scan Event Filter:	493 of 1000 spectra pass this filter
07/21/2014 03:18 PM	(2):Scan Event Filter:	507 of 1000 spectra pass this filter
07/21/2014 03:17 PM	(6):Scan Event Filter:	494 of 1000 spectra pass this filter
07/21/2014 03:17 PM	(2):Scan Event Filter:	506 of 1000 spectra pass this filter
07/21/2014 03:17 PM	(6):Scan Event Filter:	494 of 1000 spectra pass this filter
07/21/2014 03:17 PM	(2):Scan Event Filter:	506 of 1000 spectra pass this filter
07/21/2014 03:17 PM	(6):Scan Event Filter:	496 of 1000 spectra pass this filter
07/21/2014 03:17 PM	(2):Scan Event Filter:	504 of 1000 spectra pass this filter
07/21/2014 03:17 PM	(6):Scan Event Filter:	493 of 1000 spectra pass this filter
07/21/2014 03:17 PM	(2):Scan Event Filter:	507 of 1000 spectra pass this filter
07/21/2014 03:17 PM	(7):Sequest HT:	Sequence Database: CBE922_Top2a_Top2b.fasta
07/21/2014 03:17 PM	(6):Scan Event Filter:	500 of 1000 spectra pass this filter
07/21/2014 03:17 PM	(3):Sequest HT:	Sequence Database: CBE922_Top2a_Top2b.fasta
07/21/2014 03:16 PM	(2):Scan Event Filter:	500 of 1000 spectra pass this filter
07/21/2014 03:16 PM	(1):Spectrum Selector:	Reading from File 1 of 1:\\serv-spectro\Data Serv-spectro F\2014\LamourV_RuffM\Orbitrap\CBE976\LC_071814_CBE976_01_CID-HCD.raw (28018 spectra total)

## Sheet: CBE922-Prot+Peptides-3
Sample 1, Top2A, produced in BHK21							IMAC Phospho-enrichment				TiO2 Phospho-enrichment				No Enrichment, CID				No Enrichment, HCD
Accession	Description	ΣCoverage	Σ# Proteins	Σ# Unique Peptides	Σ# Peptides	Σ# PSMs	Score A2	Coverage A2	# Peptides A2	# PSM A2	Score B2	Coverage B2	# Peptides B2	# PSM B2	Score C3	Coverage C3	# Peptides C3	# PSM C3	Score C7	Coverage C7	# Peptides C7	# PSM C7	# AAs	MW [kDa]	calc. pI
Homo	sapiens DNA Topoisomerase 2 isoform alpha 1	65.74	1	114	114	477	313.858	30.43	41	86	150.291	14.65	23	38	1075.71	62.71	104	301	136.782	32.87	48	52	1515	172.388	8.5874
	Sequence	# PSMs	# Proteins	# Protein Groups	Protein Group Accessions	Modifications	MH+ [Da]	phosphoRS Site Probabilities	A2	XCorr A2	B2	XCorr B2	C3	XCorr C3	C7	XCorr C7	# Missed Cleavages
	AAIGCGIVESILNWVK	1	1	1	Homo	C5(Carbamidomethyl)	1729.93						High	2.73346			0
	AGEMELKPFNGEDYTCITFQPDLSK	4	1	1	Homo	M4(Oxidation); C16(Carbamidomethyl)	2906.33		High	5.18148			High	5.01809			0
	AGEMELKPFNGEDYTCITFQPDLSK	1	1	1	Homo	K7(Acetyl); C16(Carbamidomethyl)	2932.34						High	3.28666			0
	AGEMELKPFNGEDYTCITFQPDLSK	1	1	1	Homo	C16(Carbamidomethyl)	2890.33						High	4.58333			0
	AHQVKNHMWIFVNALIENPTFDSQTK	2	1	1	Homo	M8(Oxidation)	3084.54						High	3.3501			1
	AYDIAGSTK	1	1	1	Homo		925.462						High	2.62362			0
	DKLDETGNSLK	4	1	1	Homo		1219.62				High	3.06623	High	3.09775	High	2.24838	1
	DKYGVFPLR	3	1	1	Homo		1094.6						High	2.98163	High	2.16255	1
	DPALNSGVSQKPDPAK	4	1	1	Homo		1623.83		High	3.13835			High	4.67687	High	4.59124	0
	EAKEYFADMKR	1	1	1	Homo	M9(Oxidation)	1403.66						High	2.68452			2
	EAQQKVPDEEENEESDNEK	2	1	1	Homo	S15(Phospho)	2326.92	S(15): 100.0			High	3.42861	High	3.82003			1
	EAQQKVPDEEENEESDNEKETEK	3	1	1	Homo	S15(Phospho)	2814.15	S(15): 100.0; T(21): 0.0			High	6.79332	High	3.99803			2
	EAQQKVPDEEENEESDNEKETEK	1	1	1	Homo		2734.19						High	3.69274			2
	EDLATFIEELEAVEAK	5	1	1	Homo		1806.9		High	5.03322			High	5.46503			0
	EKQDEQVGLPGK	3	1	1	Homo		1327.69		High	2.60061			High	3.13615			1
	ELILFSNSDNER	7	1	1	Homo		1436.7		High	3.201			High	3.99204	High	2.21479	0
	ELKPQKSVVSDLEADDVK	3	1	1	Homo	S7(Phospho)	2080.02	S(7): 100.0; S(10): 0.0	High	3.14111	High	3.92039	High	3.48768			1
	ELKPQKSVVSDLEADDVK	6	1	1	Homo	S7(Phospho); S10(Phospho)	2159.99	S(7): 100.0; S(10): 100.0	High	5.05338	High	6.24106					1
	EQVLEPMLNGTEK	2	1	1	Homo	M7(Oxidation)	1503.74						High	2.56739	High	2.07997	0
	EQVLEPMLNGTEK	1	1	1	Homo		1487.74						High	2.62216			0
	EWLLGMLGAESAK	4	1	1	Homo	M6(Oxidation)	1420.71						High	3.40769	High	2.18036	0
	EWLTNFMEDR	3	1	1	Homo	M7(Oxidation)	1356.59						High	2.86856	High	1.90407	0
	FKAQVQLNK	2	1	1	Homo		1075.63						High	3.07851			1
	FKMQSLDKDIVALMVR	3	1	1	Homo	M3(Oxidation); M14(Oxidation)	1926.02		High	3.09372			High	3.73668			2
	FLEEFITPIVK	8	1	1	Homo		1335.76		High	3.48667			High	3.42729	High	2.24351	0
	FLYDDNQR	1	1	1	Homo		1070.49								High	2.06142	0
	FTVETASR	2	1	1	Homo		910.463						High	2.59664	High	2.03372	0
	GESDDFHMDFDSAVAPR	4	1	1	Homo	M8(Oxidation)	1911.78		High	3.52408			High	4.97179			0
	GESDDFHMDFDSAVAPR	2	1	1	Homo		1895.79						High	4.64822			0
	GFQQISFVNSIATSK	11	1	1	Homo		1626.85		High	3.83477			High	5.59219	High	3.77854	0
	GIPKLDDANDAGGR	1	1	1	Homo		1398.7						High	2.65865			1
	GIPVVEHKVEK	1	1	1	Homo		1234.72						High	2.52979			1
	GLLINFIHHNWPSLLR	1	1	1	Homo		1930.08						High	3.73439			0
	GSVPLSSSPPATHFPDETEITNPVPK	1	1	1	Homo	S6(Phospho); S7(Phospho)	2864.28	S(2): 0.1; S(6): 99.0; S(7): 9.7; S(8): 91.2; T(12): 0.0; T(18): 0.0; T(21): 0.0	High	4.02283							0
	GTKRDPALNSGVSQKPDPAK	2	1	1	Homo		2066.1						High	4.54696	High	2.77284	2
	GYDSDPVK	1	1	1	Homo		880.404						High	2.50639			0
	GYDSDPVKAWK	1	1	1	Homo		1265.61						High	3.09465			1
	HRFLEEFITPIVK	1	1	1	Homo		1628.92						High	3.97449			1
	HVDYVADQIVTK	17	1	1	Homo		1387.72		High	3.26244	High	3.89349	High	4.65553	High	3.79131	0
	IFDEILVNAADNK	15	1	1	Homo		1461.76		High	3.47444			High	4.49181	High	1.97938	0
	IFDEILVNAADNKQR	1	1	1	Homo		1745.92						High	3.52622			1
	IKNENTEGSPQEDGVELEGLK	13	1	1	Homo		2286.11		High	5.26165			High	6.28116	High	2.94703	1
	IKNENTEGSPQEDGVELEGLK	8	1	1	Homo	S9(Phospho)	2366.08	T(6): 0.0; S(9): 100.0	High	4.66097	High	6.30657	High	4.38159			1
	IKNENTEGSPQEDGVELEGLK	2	1	1	Homo	T6(Phospho); S9(Phospho)	2446.05	T(6): 100.0; S(9): 100.0	High	3.61905							1
	IKNENTEGSPQEDGVELEGLK	1	1	1	Homo	K2(Acetyl)	2328.12						High	4.16745			1
	IKNENTEGSPQEDGVELEGLKQR	2	1	1	Homo		2570.27						High	4.72291			2
	IMIMTDQDQDGSHIK	11	1	1	Homo	M2(Oxidation); M4(Oxidation)	1763.79		High	3.4907	High	3.09748	High	4.69116	High	3.65734	0
	IMIMTDQDQDGSHIK	1	1	1	Homo	M2(Oxidation)	1747.8						High	3.92353			0
	ITIEMKAEAEK	1	1	1	Homo	M5(Oxidation)	1278.66						High	3.19429			1
	IVGLQYKK	1	1	1	Homo		948.588						High	2.82033			1
	KEWLLGMLGAESAK	5	1	1	Homo	M7(Oxidation)	1548.81		High	2.64872			High	4.01777	High	3.70028	1
	KEWLLGMLGAESAK	1	1	1	Homo	K1(Acetyl); M7(Oxidation)	1590.82						High	2.50755			1
	KEWLLGMLGAESAK	1	1	1	Homo		1532.81						High	3.55052			1
	KEWLTNFMEDR	6	1	1	Homo	M8(Oxidation)	1484.68						High	4.95773	High	2.83565	1
	KEWLTNFMEDR	1	1	1	Homo		1468.69						High	3.36477			1
	KIKNENTEGSPQEDGVELEGLK	4	1	1	Homo	S10(Phospho)	2494.17	T(7): 0.0; S(10): 100.0	High	3.82792	High	4.10065	High	5.35443			2
	KIKNENTEGSPQEDGVELEGLK	4	1	1	Homo		2414.21						High	4.25949	High	2.68194	2
	KLLGLPEDYLYGQTTTYLTYNDFINK	3	1	1	Homo		3083.56						High	4.62965			1
	KNVTVKK	1	1	1	Homo		816.53						High	2.87077			2
	KNYEDEDSLK	6	1	1	Homo		1240.57				High	2.73711	High	3.78785	High	2.74664	1
	KPSTSDDSDSNFEK	9	1	1	Homo	S3(Phospho)	1636.64	S(3): 92.9; T(4): 6.6; S(5): 0.5; S(8): 0.0; S(10): 0.0	High	3.05811	High	5.07346	High	3.65268			0
	KPSTSDDSDSNFEK	1	1	1	Homo	S3(Phospho); S5(Phospho)	1716.61	S(3): 90.4; T(4): 9.5; S(5): 1.2; S(8): 89.5; S(10): 9.4			High	2.90877					0
	KPSTSDDSDSNFEK	2	1	1	Homo		1556.67						High	4.03559			0
	KQTTLAFKPIK	1	1	1	Homo		1274.78						High	3.38763			1
	KQTTLAFKPIKK	1	1	1	Homo		1402.88								High	2.86789	2
	KRKPSTSDDSDSNFEK	2	1	1	Homo	S5(Phospho)	1920.83	S(5): 7.8; T(6): 84.4; S(7): 7.8; S(10): 0.0; S(12): 0.0			High	4.49913					2
	KSKGESDDFHMDFDSAVAPR	3	1	1	Homo	M11(Oxidation)	2255				High	3.3681	High	4.32697			2
	KSKGESDDFHMDFDSAVAPR	4	1	1	Homo	S6(Phospho); M11(Oxidation)	2334.97	S(2): 0.1; S(6): 99.9; S(15): 0.0			High	4.40609	High	3.20668			2
	KSKGESDDFHMDFDSAVAPR	1	1	1	Homo		2239.01						High	3.45909			2
	KTQLEHILLRPDTYIGSVELVTQQMWVYDEDVGINYR	1	1	1	Homo	M25(Oxidation)	4438.24						High	3.23032			1
	KVLFTCFK	2	1	1	Homo	C6(Carbamidomethyl)	1042.58						High	2.55611	High	2.26002	1
	KYDTVLDILR	5	1	1	Homo		1235.7		High	2.71877			High	3.74483	High	2.36018	1
	KYDTVLDILR	1	1	1	Homo	K1(Acetyl)	1277.71						High	2.91086			1
	LCNIFSTK	3	1	1	Homo	C2(Carbamidomethyl)	982.503						High	2.97025	High	2.32524	0
	LDDANDAGGR	4	1	1	Homo		1003.44		High	3.53108	High	3.63189	High	3.31066			0
	LDETGNSLK	2	1	1	Homo		976.494						High	2.85813			0
	LLFPPKDDHTLK	4	1	1	Homo		1423.79						High	2.73161	High	2.32469	1
	LMDGEEPLPMLPSYK	12	1	1	Homo	M2(Oxidation); M10(Oxidation)	1751.82		High	4.55244			High	4.33909	High	2.5884	0
	LNNQAR	1	1	1	Homo		715.385								High	1.92432	0
	LRNEKEQELDTLK	1	1	1	Homo		1615.87						High	3.76033			2
	MQSLDKDIVALMVR	8	1	1	Homo	M1(Oxidation); M12(Oxidation)	1650.86		High	4.12834			High	4.80463			1
	MQSLDKDIVALMVR	2	1	1	Homo	M1(Oxidation)	1634.86						High	4.02419			1
	MQSLDKDIVALMVR	1	1	1	Homo	M1(Oxidation); K6(Acetyl); M12(Oxidation)	1692.87						High	3.36948			1
	MSTEPVSVER	1	1	1	Homo	M1(Oxidation)	1150.54						High	3.44324			0
	MTEEKLAEAER	1	1	1	Homo	M1(Oxidation)	1322.63						High	2.63245			1
	MYVPALIFGQLLTSSNYDDDEK	4	1	1	Homo	M1(Oxidation)	2535.19		High	3.997			High	5.73719			0
	MYVPALIFGQLLTSSNYDDDEKK	1	1	1	Homo	M1(Oxidation)	2663.29						High	4.92324			1
	NEKEQELDTLK	1	1	1	Homo		1346.68						High	3.48473			1
	NEKEQELDTLKR	4	1	1	Homo		1502.78				High	3.39013	High	3.81915	High	3.90645	2
	NENTEGSPQEDGVELEGLK	4	1	1	Homo	S7(Phospho)	2124.9	T(4): 0.0; S(7): 100.0	High	7.61353	High	5.25331	High	3.39012			0
	NENTEGSPQEDGVELEGLK	3	1	1	Homo		2044.93						High	5.76345	High	3.2237	0
	NHMWIFVNALIENPTFDSQTK	8	1	1	Homo	M3(Oxidation)	2521.22						High	5.55125	High	3.60119	0
	NHMWIFVNALIENPTFDSQTK	1	1	1	Homo		2505.23						High	5.08441			0
	NHMWIFVNALIENPTFDSQTKENMTLQPK	1	1	1	Homo	M3(Oxidation); M24(Oxidation)	3478.68						High	4.05403			1
	NKQEMAFYSLPEFEEWK	5	1	1	Homo	M5(Oxidation)	2192						High	5.8933	High	2.59532	1
	NKQEMAFYSLPEFEEWK	1	1	1	Homo		2176						High	3.10911			1
	NSTECTLILTEGDSAK	7	1	1	Homo	C5(Carbamidomethyl)	1738.82		High	3.25198			High	5.11672			0
	NSTECTLILTEGDSAKTLAVSGLGVVGR	1	1	1	Homo	C5(Carbamidomethyl)	2848.48						High	3.89617			1
	NYEDEDSLK	3	1	1	Homo		1112.47						High	2.7317	High	1.99029	0
	NYEDEDSLKTLR	1	1	1	Homo		1482.71						High	3.13431			1
	QDEQVGLPGK	2	1	1	Homo		1070.55						High	2.71946	High	2.17872	0
	QDEQVGLPGKGGK	1	1	1	Homo		1312.69						High	3.00897			1
	QEMAFYSLPEFEEWK	1	1	1	Homo	M3(Oxidation)	1949.86						High	3.89532			0
	QIMENAEINNIIK	4	1	1	Homo	M3(Oxidation)	1545.8						High	3.76835	High	3.40061	0
	QIMENAEINNIIK	1	1	1	Homo		1529.8						High	3.18223			0
	QTTLAFKPIKK	1	1	1	Homo		1274.78						High	2.67482			1
	QTWMDNMGR	2	1	1	Homo	M4(Oxidation); M7(Oxidation)	1170.47						High	2.57164			0
	RAYDIAGSTK	5	1	1	Homo		1081.56		High	2.68239	High	3.27861	High	3.59371	High	2.14424	1
	RDPALNSGVSQKPDPAK	4	1	1	Homo		1779.94		High	3.80019			High	4.31171	High	4.24652	1
	RDPALNSGVSQKPDPAK	1	1	1	Homo	S7(Phospho)	1859.9	S(7): 98.9; S(10): 1.1			High	3.31847					1
	RKPSTSDDSDSNFEK	8	1	1	Homo	S4(Phospho)	1792.74	S(4): 32.3; T(5): 32.3; S(6): 32.3; S(9): 3.1; S(11): 0.0			High	5.14624	High	3.40441			1
	RKPSTSDDSDSNFEK	1	1	1	Homo	S6(Phospho); S9(Phospho)	1872.7	S(4): 28.8; T(5): 28.8; S(6): 70.6; S(9): 68.6; S(11): 3.2			High	3.01373					1
	RLMDGEEPLPMLPSYK	3	1	1	Homo	M3(Oxidation); M11(Oxidation)	1907.93		High	3.27552			High	3.62432			1
	SDSVTDSGPTFNYLLDMPLWYLTK	2	1	1	Homo	M17(Oxidation)	2779.32						High	4.03818			0
	SFGSTCQLSEK	4	1	1	Homo	C6(Carbamidomethyl)	1243.56		High	3.08575			High	3.40125	High	2.47112	0
	SFGSTCQLSEK	1	1	1	Homo	S4(Phospho); C6(Carbamidomethyl)	1323.53	S(1): 11.5; S(4): 76.9; T(5): 11.5; S(9): 0.0	High	3.2335							0
	SIPSMVDGLKPGQR	1	1	1	Homo	M5(Oxidation)	1500.78								High	2.43275	0
	SKGESDDFHMDFDSAVAPR	1	1	1	Homo	S1(Phospho); M10(Oxidation)	2206.87	S(1): 89.8; S(5): 10.2; S(14): 0.0	High	4.8693							1
	SKGESDDFHMDFDSAVAPR	7	1	1	Homo	M10(Oxidation)	2126.91				High	4.89898	High	6.095	High	2.76403	1
	SKGESDDFHMDFDSAVAPR	1	1	1	Homo	K2(Acetyl); M10(Oxidation)	2168.92						High	3.03738			1
	SKGESDDFHMDFDSAVAPR	1	1	1	Homo		2110.91						High	4.8232			1
	SPSDLWK	1	1	1	Homo		832.42								High	2.01754	0
	SVVSDLEADDVK	5	1	1	Homo	S4(Phospho)	1356.59	S(1): 0.0; S(4): 100.0	High	4.54256	High	5.38081	High	4.98812			0
	SVVSDLEADDVK	3	1	1	Homo		1276.63		High	3.69687			High	4.09039	High	2.82391	0
	SVVSDLEADDVK	3	1	1	Homo	S1(Phospho); S4(Phospho)	1436.56	S(1): 100.0; S(4): 100.0	High	4.85932							0
	SVVSDLEADDVKGSVPLSSSPPATHFPDETEITNPVPK	2	1	1	Homo	S19(Phospho)	4041.93	S(1): 0.0; S(4): 0.0; S(14): 0.0; S(18): 2.7; S(19): 42.7; S(20): 42.7; T(24): 10.4; T(30): 0.8; T(33): 0.8	High	3.3734	High	3.49498					1
	SVVSDLEADDVKGSVPLSSSPPATHFPDETEITNPVPK	6	1	1	Homo	S4(Phospho); S14(Phospho)	4121.89	S(1): 83.0; S(4): 17.0; S(14): 0.0; S(18): 0.8; S(19): 16.6; S(20): 81.6; T(24): 0.8; T(30): 0.0; T(33): 0.0	High	6.17689	High	3.26408	High	3.20253			1
	SYVDMYLK	1	1	1	Homo	M5(Oxidation)	1034.49						High	2.51985			0
	SYVDMYLKDK	3	1	1	Homo	M5(Oxidation)	1277.61						High	3.06447	High	2.36929	1
	SYVDMYLKDKLDETGNSLK	5	1	1	Homo	M5(Oxidation)	2235.08		High	3.22842			High	4.05091			2
	TDDEDFVPSDASPPK	1	1	1	Homo		1619.71						High	2.52857			0
	TKTSPKLSNK	1	1	1	Homo	S4(Phospho); S8(Phospho)	1263.58	T(1): 1.6; T(3): 87.7; S(4): 11.0; S(8): 99.7	High	3.21779							2
	TLAVSGLGVVGR	7	1	1	Homo		1128.67		High	3.39833			High	4.04523	High	2.57299	0
	TPPLITDYR	2	1	1	Homo		1075.58		High	2.7389					High	2.11369	0
	TPPLITDYREYHTDTTVK	1	1	1	Homo		2150.08						High	3.04561			1
	TQMAEVLPSPR	9	1	1	Homo	M3(Oxidation)	1244.63		High	2.9959			High	4.00603	High	3.06027	0
	TQMAEVLPSPR	7	1	1	Homo	M3(Oxidation); S9(Phospho)	1324.6	T(1): 0.0; S(9): 100.0	High	4.14001			High	3.11285			0
	TQMAEVLPSPR	1	1	1	Homo		1228.64						High	3.2738			0
	TWTQTYKEQVLEPMLNGTEK	1	1	1	Homo	M14(Oxidation)	2412.18						High	4.50164			1
	VFLNGNKLPVK	1	1	1	Homo		1228.74						High	2.61227			1
	VPDEEENEESDNEK	2	1	1	Homo	S10(Phospho)	1742.63	S(10): 100.0			High	2.85644					0
	VPDEEENEESDNEKETEK	2	1	1	Homo	S10(Phospho)	2229.85	S(10): 100.0; T(16): 0.0			High	4.95001	High	3.44812			1
	VPDEEENEESDNEKETEKSDSVTDSGPTFNYLLDMPLWYLTK	1	1	1	Homo	M35(Oxidation)	4910.19						High	3.3648			2
	VTIDPENNLISIWNNGK	2	1	1	Homo		1926.99						High	4.6506			0
	VTIDPENNLISIWNNGKGIPVVEHK	1	1	1	Homo		2786.49						High	3.30933			1
	WEVCLTMSEK	6	1	1	Homo	C4(Carbamidomethyl); M7(Oxidation)	1298.58						High	3.31088	High	2.32703	0
	WEVCLTMSEK	1	1	1	Homo	C4(Carbamidomethyl)	1282.58						High	2.79843			0
	YDTVLDILR	3	1	1	Homo		1107.6		High	2.96717			High	2.99968			0
	YIFTMLSSLAR	7	1	1	Homo	M5(Oxidation)	1317.69		High	3.38544			High	3.55009	High	1.99862	0
	YIFTMLSSLAR	1	1	1	Homo		1301.69						High	2.77552			0
	YSGPEDDAAISLAFSK	10	1	1	Homo		1670.79		High	4.17415			High	5.40464	High	2.45277	0
	YSGPEDDAAISLAFSKK	2	1	1	Homo		1798.89		High	2.69371			High	4.13373			1

## Sheet: CBE922-PhosphoSites-3
	Legend :
	confirmed
	not confirmed
	Rejected
	remark: the position number correspond to the recombinant sequence, add +22 to match the NCBI Top2 ID numbering
NCBI Position	Construct Position	Target	Modification	Classification	Highest PTM Score	Highest Peptide Confidence	Sequence Motif
387	365	S	Phospho	Post-translational	11.5	High	MTLQPKsFGSTCQ
390	368	S	Phospho	Post-translational	76.9	High	QPKSFGsTCQLSE
391	369	T	Phospho	Post-translational	11.5	High	PKSFGStCQLSEK
395	373	S	Phospho	Post-translational	0	High	GSTCQLsEKFIKA
1106	1084	S	Phospho	Post-translational	100	High	EEENEEsDNEKET
1112	1090	T	Phospho	Post-translational	0	High	SDNEKEtEKSDSV
1205	1183	T	Phospho	Post-translational	0	High	KAKGKKtQMAEVL
1213	1191	S	Phospho	Post-translational	100	High	MAEVLPsPRGQRV
1244	1222	T	Phospho	Post-translational	100	High	KIKNENtEGSPQE
1247	1225	S	Phospho	Post-translational	100	High	NENTEGsPQEDGV
1358	1336	T	Phospho	Post-translational	1.6	High	DASPPKtKTSPKL
1360	1338	T	Phospho	Post-translational	87.7	High	SPPKTKtSPKLSN
1361	1339	S	Phospho	Post-translational	11	High	PPKTKTsPKLSNK
1365	1343	S	Phospho	Post-translational	99.7	High	KTSPKLsNKELKP
1374	1352	S	Phospho	Post-translational	100	High	ELKPQKsVVSDLE
1377	1355	S	Phospho	Post-translational	100	High	PQKSVVsDLEADD
1387	1365	S	Phospho	Post-translational	12.2	High	ADDVKGsVPLSSS
1391	1369	S	Phospho	Post-translational	99	High	KGSVPLsSSPPAT
1392	1370	S	Phospho	Post-translational	55.6	High	GSVPLSsSPPATH
1393	1371	S	Phospho	Post-translational	91.2	High	SVPLSSsPPATHF
1397	1375	T	Phospho	Post-translational	22.8	High	SSSPPAtHFPDET
1403	1381	T	Phospho	Post-translational	16.4	High	THFPDEtEITNPV
1406	1384	T	Phospho	Post-translational	59.7	High	PDETEItNPVPKK
1449	1427	S	Phospho	Post-translational	98.9	High	RDPALNsGVSQKP
1452	1430	S	Phospho	Post-translational	1.1	High	ALNSGVsQKPDPA
1469	1447	S	Phospho	Post-translational	92.9	High	RRKRKPsTSDDSD
1470	1448	T	Phospho	Post-translational	84.4	High	RKRKPStSDDSDS
1471	1449	S	Phospho	Post-translational	77.6	High	KRKPSTsDDSDSN
1474	1452	S	Phospho	Post-translational	89.5	High	PSTSDDsDSNFEK
1476	1454	S	Phospho	Post-translational	9.4	High	TSDDSDsNFEKIV
1491	1469	S	Phospho	Post-translational	89.8	High	AVTSKKsKGESDD
1495	1473	S	Phospho	Post-translational	99.9	High	KKSKGEsDDFHMD
1504	1482	S	Phospho	Post-translational	86.5	High	FHMDFDsAVAPRA

## Sheet: CBE922-AcetylSites-3
	Legend :
	confirmed
	not confirmed
	Rejected
	remark: the position number correspond to the recombinant sequence, add +22 to match the NCBI Top2 ID numbering
NCBI Position	Construct Position	Target	Modification	Classification	Highest PTM Score	Highest Peptide Confidence	Sequence Motif
207	185	K	Acetyl	Multiple		High	AGEMELkPFNGED
233	211	K	Acetyl	Multiple		High	KMQSLDkDIVALM
1011	989	K	Acetyl	Multiple		High	HVGCLKkYDTVLD
1034	1012	K	Acetyl	Multiple		High	KYYGLRkEWLLGM
1240	1218	K	Acetyl	Multiple		High	KNKKKIkNENTEG
1492	1470	K	Acetyl	Multiple		High	VTSKKSkGESDDF

## Sheet: CBE922-Search_Parameters-3
Search report summary of file(s):
- Z:\2014\Schultz_P\CBE922\LC_040114_CBE922_03_IMAC_seqTop2A-Top2B_PhosphoRS_Acetyl_FixedValue.msf
- Z:\2014\Schultz_P\CBE922\LC_040114_CBE922_03_TiO2_seqTop2A-Top2B_PhosphoRS_Acetyl_FixedValue.msf
- Z:\2014\Schultz_P\CBE922\LC_040114_CBE922_03_CID-HCD_seqTop2A-Top2B_PhosphoRS_Acetyl_FixedValue.msf
Created with Discoverer version: 1.4.1.14
================================================================================
Number of filtered/unfiltered result items:
- 1/1 protein group(s)
- 1/2 merged protein(s)
- 115/713 peptide(s)
- 479/6090 PSM(s)
- 45859/45859 search input(s)
================================================================================
Peptide Grouping Options
- Show peptide groups: True
- Group peptides by: Mass and Sequence
Protein Grouping Options
- Enable protein grouping: True
- Consider leucine and isoleucine as equal: True
- Consider only PSMs with confidence at least: Medium
- Consider only PSMs with delta Cn better than: 0.15
- Apply strict maximum parsimony principle: True
No filters applied for data reduction
Result filters:
- Peptide Confidence (Minimum Confidence: High)
- Peptides Per Protein (Minimal number of peptides: 2, Count only rank 1 peptides: True, Count peptide only in top scored proteins: True)
- Peptide Rank (Maximum rank: 1)
================================================================================
Summary of file Z:\2014\Schultz_P\CBE922\LC_040114_CBE922_03_IMAC_seqTop2A-Top2B_PhosphoRS_Acetyl_FixedValue.msf
Workflow created with Discoverer version: 1.4.1.14 (DBVersion:79)
================================================================================
Search name: LC_040114_CBE922_03_IMAC
Search description: -
Search date: 04/02/2014 16:16:25
================================================================================
The pipeline tree:
------------------
|-(0) Spectrum Files
|-(1) Spectrum Selector
|-(2) Sequest HT
|-(3) phosphoRS 3.1
|-(4) Fixed Value PSM Validator
------------------------------------------------------------------------------
Processing node 0: Spectrum Files
------------------------------------------------------------------------------
Input Data:
-----------------------------
File Name(s): \\serv-spectro\Data Serv-spectro F\2014\Schultz_P\CBE922\LC_040114_CBE922_03_IMAC.raw
------------------------------------------------------------------------------
Processing node 1: Spectrum Selector
------------------------------------------------------------------------------
1. General Settings:
-----------------------------
Precursor Selection: Use MS1 Precursor
Use New Precursor Reevaluation: True
2. Spectrum Properties Filter:
-----------------------------
Lower RT Limit: 0
Upper RT Limit: 0
First Scan: 0
Last Scan: 0
Lowest Charge State: 0
Highest Charge State: 0
Min. Precursor Mass: 350 Da
Max. Precursor Mass: 5000 Da
Total Intensity Threshold: 0
Minimum Peak Count: 1
3. Scan Event Filters:
-----------------------------
MS Order: Is MS2
Min. Collision Energy: 0
Max. Collision Energy: 100
Scan Type: Is Full
4. Peak Filters:
-----------------------------
S/N Threshold (FT-only): 1.5
5. Replacements for Unrecognized Properties:
-----------------------------
Unrecognized Charge Replacements: Automatic
Unrecognized Mass Analyzer Replacements: ITMS
Unrecognized MS Order Replacements: MS2
Unrecognized Activation Type Replacements: CID
Unrecognized Polarity Replacements: +
6. Just for Testing:
-----------------------------
Precursor Clipping Range Before: 2.5 Da
Precursor Clipping Range After: 5.5 Da
------------------------------------------------------------------------------
Processing node 2: Sequest HT
------------------------------------------------------------------------------
1. Input Data:
-----------------------------
Protein Database: CBE922_Top2a_Top2b.fasta
Enzyme Name: Trypsin (Full)
Max. Missed Cleavage Sites: 2
Min. Peptide Length: 6
Max. Peptide Length: 144
2. Scoring Options:
-----------------------------
Max. Delta Cn: 0.05
Max. Number of Peptides Reported: 10
3. Tolerances:
-----------------------------
Precursor Mass Tolerance: 7 ppm
Fragment Mass Tolerance: 0.5 Da
Use Average Precursor Mass: False
Use Average Fragment Mass: False
4. Spectrum Matching:
-----------------------------
Use Neutral Loss a Ions: True
Use Neutral Loss b Ions: True
Use Neutral Loss y Ions: True
Use Flanking Ions: True
Weight of a Ions: 0
Weight of b Ions: 1
Weight of c Ions: 0
Weight of x Ions: 0
Weight of y Ions: 1
Weight of z Ions: 0
5. Dynamic Modifications:
-----------------------------
Max. Equal Modifications Per Peptide: 3
Max. Dynamic Modifications Per Peptide: 4
1. Dynamic Modification: Oxidation / +15.995 Da (M)
2. Dynamic Modification: Phospho / +79.966 Da (S, T, Y)
3. Dynamic Modification: Acetyl / +42.011 Da (K)
6. Static Modifications:
-----------------------------
1. Static Modification: Carbamidomethyl / +57.021 Da (C)
------------------------------------------------------------------------------
Processing node 3: phosphoRS 3.1
------------------------------------------------------------------------------
1. Scoring:
-----------------------------
Use Fragment Mass Tolerance of Search Node: True
Fragment Mass Tolerance: 0.5 Da
Consider neutral loss peaks for CID and HCD: Automatic
2. Performance:
-----------------------------
Maximum PTMs per peptide: 10
Maximum Position Isoforms: 200
------------------------------------------------------------------------------
Processing node 4: Fixed Value PSM Validator
------------------------------------------------------------------------------
================================================================================
Further information:
Sequest HT (2):
- Number of sequences searched: 2
================================================================================
Processing details:
2014-02-04 16:29:00	(2):Sequest HT:	Total search time was 48.1 s.
2014-02-04 16:29:00	(2):Sequest HT:	Search completed
2014-02-04 16:29:00	(2):Sequest HT:	2 protein(s) + 0 decoy proteins scored and inserted into result file in 0.8 s.
2014-02-04 16:29:00	(2):Sequest HT:	2 protein(s) scored
2014-02-04 16:29:00	(2):Sequest HT:	Search result finalization started.
2014-02-04 16:29:00	(3):phosphoRS 3.1:	Analysis of 588 spectra (1025 peptides) completed in 16.1 s.
2014-02-04 16:29:00	(3):phosphoRS 3.1:	Finished scoring
2014-02-04 16:29:00	(3):phosphoRS 3.1:	Workload level: #parallel tasks: 3.
2014-02-04 16:29:00	(3):phosphoRS 3.1:	Workload level: #spectra per package: 1105.
2014-02-04 16:29:00	(3):phosphoRS 3.1:	Workload level: #spectra: 1105.
2014-02-04 16:29:00	(3):phosphoRS 3.1:	Localizing Phospho (STY) for Sequest HT (2) with a fragment ion mass tolerance of 0.5 m/z allowing a maximum of 10 PTMs with neutral loss and 200 isoforms per peptide.
2014-02-04 16:29:00	(3):phosphoRS 3.1:	Starting phosphoRS 3.0 - Taus T. et al., J. Proteome Res. 2011, 10, 5354-62 (see also http://ms.imp.ac.at)
2014-02-04 16:29:00	(4):Fixed Value PSM Validator:	Evaluating peptides of Sequest HT (2) started
2014-02-04 16:29:00	(2):Sequest HT:	Reading results took 2.5 s.
2014-02-04 16:29:00	(2):Sequest HT:	Storing 29 PSMs for 3192 spectra
2014-02-04 16:29:00	(2):Sequest HT:	Storing 1668 PSMs for 10000 spectra
2014-02-04 16:29:00	(2):Sequest HT:	Start reading results.
2014-02-04 16:29:00	(2):Sequest HT:	Performing target search containing 13192 spectra took 10.7 s.
2014-02-04 16:29:00	(2):Sequest HT:	Average search time per spectrum was 0.7 ms.
2014-02-04 16:28:00	(2):Sequest HT:	On-Disk search is performed
2014-02-04 16:28:00	(2):Sequest HT:	Workload level: #spectra loaded and processed at once: 2000
2014-02-04 16:28:00	(2):Sequest HT:	Workload level: #parallel tasks: 2
2014-02-04 16:28:00	(2):Sequest HT:	ISE (1.1.1.11, x64) started at 4/2/2014 4:28:51 PM on PC3-0014-PAGE (x64) [2 CPUs] running Microsoft Windows NT 6.1.7601 Service Pack 1 (64bit) [.NET: 4.0.30319.1022]
2014-02-04 16:28:00	(2):Sequest HT:	Start Sequest HT target search for 13192 spectra.
2014-02-04 16:28:00	(2):Sequest HT:	There is already an adequate target FASTA index.
2014-02-04 16:28:00	(2):Sequest HT:	Looking for existing target FASTA index.
2014-02-04 16:23:00	(2):Sequest HT:	Sequence Database: CBE922_Top2a_Top2b.fasta
2014-02-04 16:23:00	(1):Spectrum Selector:	Reading from File 1 of 1:\\serv-spectro\Data Serv-spectro F\2014\Schultz_P\CBE922\LC_040114_CBE922_03_IMAC.raw (24899 spectra total)
================================================================================
Summary of file Z:\2014\Schultz_P\CBE922\LC_040114_CBE922_03_TiO2_seqTop2A-Top2B_PhosphoRS_Acetyl_FixedValue.msf
Workflow created with Discoverer version: 1.4.1.14 (DBVersion:79)
================================================================================
Search name: LC_040114_CBE922_03_TiO2_seqTop2A-Top2B_PhosphoRS_Acetyl_FixedValue
Search description: -
Search date: 04/02/2014 16:16:38
================================================================================
The pipeline tree:
------------------
|-(0) Spectrum Files
|-(1) Spectrum Selector
|-(2) Sequest HT
|-(3) phosphoRS 3.1
|-(4) Fixed Value PSM Validator
------------------------------------------------------------------------------
Processing node 0: Spectrum Files
------------------------------------------------------------------------------
Input Data:
-----------------------------
File Name(s): \\serv-spectro\Data Serv-spectro F\2014\Schultz_P\CBE922\LC_040114_CBE922_03_TiO2.raw
------------------------------------------------------------------------------
Processing node 1: Spectrum Selector
------------------------------------------------------------------------------
1. General Settings:
-----------------------------
Precursor Selection: Use MS1 Precursor
Use New Precursor Reevaluation: True
2. Spectrum Properties Filter:
-----------------------------
Lower RT Limit: 0
Upper RT Limit: 0
First Scan: 0
Last Scan: 0
Lowest Charge State: 0
Highest Charge State: 0
Min. Precursor Mass: 350 Da
Max. Precursor Mass: 5000 Da
Total Intensity Threshold: 0
Minimum Peak Count: 1
3. Scan Event Filters:
-----------------------------
MS Order: Is MS2
Min. Collision Energy: 0
Max. Collision Energy: 100
Scan Type: Is Full
4. Peak Filters:
-----------------------------
S/N Threshold (FT-only): 1.5
5. Replacements for Unrecognized Properties:
-----------------------------
Unrecognized Charge Replacements: Automatic
Unrecognized Mass Analyzer Replacements: ITMS
Unrecognized MS Order Replacements: MS2
Unrecognized Activation Type Replacements: CID
Unrecognized Polarity Replacements: +
6. Just for Testing:
-----------------------------
Precursor Clipping Range Before: 2.5 Da
Precursor Clipping Range After: 5.5 Da
------------------------------------------------------------------------------
Processing node 2: Sequest HT
------------------------------------------------------------------------------
1. Input Data:
-----------------------------
Protein Database: CBE922_Top2a_Top2b.fasta
Enzyme Name: Trypsin (Full)
Max. Missed Cleavage Sites: 2
Min. Peptide Length: 6
Max. Peptide Length: 144
2. Scoring Options:
-----------------------------
Max. Delta Cn: 0.05
Max. Number of Peptides Reported: 10
3. Tolerances:
-----------------------------
Precursor Mass Tolerance: 7 ppm
Fragment Mass Tolerance: 0.5 Da
Use Average Precursor Mass: False
Use Average Fragment Mass: False
4. Spectrum Matching:
-----------------------------
Use Neutral Loss a Ions: True
Use Neutral Loss b Ions: True
Use Neutral Loss y Ions: True
Use Flanking Ions: True
Weight of a Ions: 0
Weight of b Ions: 1
Weight of c Ions: 0
Weight of x Ions: 0
Weight of y Ions: 1
Weight of z Ions: 0
5. Dynamic Modifications:
-----------------------------
Max. Equal Modifications Per Peptide: 3
Max. Dynamic Modifications Per Peptide: 4
1. Dynamic Modification: Oxidation / +15.995 Da (M)
2. Dynamic Modification: Phospho / +79.966 Da (S, T, Y)
3. Dynamic Modification: Acetyl / +42.011 Da (K)
6. Static Modifications:
-----------------------------
1. Static Modification: Carbamidomethyl / +57.021 Da (C)
------------------------------------------------------------------------------
Processing node 3: phosphoRS 3.1
------------------------------------------------------------------------------
1. Scoring:
-----------------------------
Use Fragment Mass Tolerance of Search Node: True
Fragment Mass Tolerance: 0.5 Da
Consider neutral loss peaks for CID and HCD: Automatic
2. Performance:
-----------------------------
Maximum PTMs per peptide: 10
Maximum Position Isoforms: 200
------------------------------------------------------------------------------
Processing node 4: Fixed Value PSM Validator
------------------------------------------------------------------------------
================================================================================
Further information:
Sequest HT (2):
- Number of sequences searched: 2
================================================================================
Processing details:
2014-02-04 16:36:00	(2):Sequest HT:	Total search time was 46.7 s.
2014-02-04 16:36:00	(2):Sequest HT:	Search completed
2014-02-04 16:36:00	(2):Sequest HT:	2 protein(s) + 0 decoy proteins scored and inserted into result file in 0.8 s.
2014-02-04 16:36:00	(2):Sequest HT:	2 protein(s) scored
2014-02-04 16:36:00	(2):Sequest HT:	Search result finalization started.
2014-02-04 16:36:00	(3):phosphoRS 3.1:	Analysis of 91 spectra (171 peptides) completed in 6.1 s.
2014-02-04 16:35:00	(3):phosphoRS 3.1:	Finished scoring
2014-02-04 16:35:00	(3):phosphoRS 3.1:	Workload level: #parallel tasks: 3.
2014-02-04 16:35:00	(3):phosphoRS 3.1:	Workload level: #spectra per package: 305.
2014-02-04 16:35:00	(3):phosphoRS 3.1:	Workload level: #spectra: 305.
2014-02-04 16:35:00	(3):phosphoRS 3.1:	Localizing Phospho (STY) for Sequest HT (2) with a fragment ion mass tolerance of 0.5 m/z allowing a maximum of 10 PTMs with neutral loss and 200 isoforms per peptide.
2014-02-04 16:35:00	(3):phosphoRS 3.1:	Starting phosphoRS 3.0 - Taus T. et al., J. Proteome Res. 2011, 10, 5354-62 (see also http://ms.imp.ac.at)
2014-02-04 16:35:00	(4):Fixed Value PSM Validator:	Evaluating peptides of Sequest HT (2) started
2014-02-04 16:35:00	(2):Sequest HT:	Reading results took 1.3 s.
2014-02-04 16:35:00	(2):Sequest HT:	Storing 6 PSMs for 105 spectra
2014-02-04 16:35:00	(2):Sequest HT:	Storing 456 PSMs for 10000 spectra
2014-02-04 16:35:00	(2):Sequest HT:	Start reading results.
2014-02-04 16:35:00	(2):Sequest HT:	Performing target search containing 10105 spectra took 12.1 s.
2014-02-04 16:35:00	(2):Sequest HT:	Average search time per spectrum was 1.0 ms.
2014-02-04 16:35:00	(2):Sequest HT:	On-Disk search is performed
2014-02-04 16:35:00	(2):Sequest HT:	Workload level: #spectra loaded and processed at once: 2000
2014-02-04 16:35:00	(2):Sequest HT:	Workload level: #parallel tasks: 2
2014-02-04 16:35:00	(2):Sequest HT:	ISE (1.1.1.11, x64) started at 4/2/2014 4:35:41 PM on PC3-0014-PAGE (x64) [2 CPUs] running Microsoft Windows NT 6.1.7601 Service Pack 1 (64bit) [.NET: 4.0.30319.1022]
2014-02-04 16:35:00	(2):Sequest HT:	Start Sequest HT target search for 10105 spectra.
2014-02-04 16:35:00	(2):Sequest HT:	There is already an adequate target FASTA index.
2014-02-04 16:35:00	(2):Sequest HT:	Looking for existing target FASTA index.
2014-02-04 16:30:00	(2):Sequest HT:	Sequence Database: CBE922_Top2a_Top2b.fasta
2014-02-04 16:29:00	(1):Spectrum Selector:	Reading from File 1 of 1:\\serv-spectro\Data Serv-spectro F\2014\Schultz_P\CBE922\LC_040114_CBE922_03_TiO2.raw (24434 spectra total)
================================================================================
Summary of file Z:\2014\Schultz_P\CBE922\LC_040114_CBE922_03_CID-HCD_seqTop2A-Top2B_PhosphoRS_Acetyl_FixedValue.msf
Workflow created with Discoverer version: 1.4.1.14 (DBVersion:79)
================================================================================
Search name: LC_040114_CBE922_03_CID-HCD
Search description: -
Search date: 04/02/2014 16:16:00
================================================================================
The pipeline tree:
------------------
|-(0) Spectrum Files
|-(1) Spectrum Selector
|-(2) Scan Event Filter
|-(3) Sequest HT
|-(4) phosphoRS 3.1
|-(5) Fixed Value PSM Validator
|-(6) Scan Event Filter
|-(7) Sequest HT
|-(4) phosphoRS 3.1
|-(5) Fixed Value PSM Validator
------------------------------------------------------------------------------
Processing node 0: Spectrum Files
------------------------------------------------------------------------------
Input Data:
-----------------------------
File Name(s): \\serv-spectro\Data Serv-spectro F\2014\Schultz_P\CBE922\LC_040114_CBE922_03_CID-HCD.raw
------------------------------------------------------------------------------
Processing node 1: Spectrum Selector
------------------------------------------------------------------------------
1. General Settings:
-----------------------------
Precursor Selection: Use MS1 Precursor
Use New Precursor Reevaluation: True
2. Spectrum Properties Filter:
-----------------------------
Lower RT Limit: 0
Upper RT Limit: 0
First Scan: 0
Last Scan: 0
Lowest Charge State: 0
Highest Charge State: 0
Min. Precursor Mass: 350 Da
Max. Precursor Mass: 5000 Da
Total Intensity Threshold: 0
Minimum Peak Count: 1
3. Scan Event Filters:
-----------------------------
MS Order: Is MS2
Min. Collision Energy: 0
Max. Collision Energy: 100
Scan Type: Is Full
4. Peak Filters:
-----------------------------
S/N Threshold (FT-only): 1.5
5. Replacements for Unrecognized Properties:
-----------------------------
Unrecognized Charge Replacements: Automatic
Unrecognized Mass Analyzer Replacements: ITMS
Unrecognized MS Order Replacements: MS2
Unrecognized Activation Type Replacements: CID
Unrecognized Polarity Replacements: +
6. Just for Testing:
-----------------------------
Precursor Clipping Range Before: 2.5 Da
Precursor Clipping Range After: 5.5 Da
------------------------------------------------------------------------------
Processing node 2: Scan Event Filter
------------------------------------------------------------------------------
Filter Settings:
-----------------------------
Activation Type: Is CID
Min. Collision Energy: 0
Max. Collision Energy: 1000
Scan Type: Is Full
------------------------------------------------------------------------------
Processing node 3: Sequest HT
------------------------------------------------------------------------------
1. Input Data:
-----------------------------
Protein Database: CBE922_Top2a_Top2b.fasta
Enzyme Name: Trypsin (Full)
Max. Missed Cleavage Sites: 2
Min. Peptide Length: 6
Max. Peptide Length: 144
2. Scoring Options:
-----------------------------
Max. Delta Cn: 0.05
Max. Number of Peptides Reported: 10
3. Tolerances:
-----------------------------
Precursor Mass Tolerance: 7 ppm
Fragment Mass Tolerance: 0.5 Da
Use Average Precursor Mass: False
Use Average Fragment Mass: False
4. Spectrum Matching:
-----------------------------
Use Neutral Loss a Ions: True
Use Neutral Loss b Ions: True
Use Neutral Loss y Ions: True
Use Flanking Ions: True
Weight of a Ions: 0
Weight of b Ions: 1
Weight of c Ions: 0
Weight of x Ions: 0
Weight of y Ions: 1
Weight of z Ions: 0
5. Dynamic Modifications:
-----------------------------
Max. Equal Modifications Per Peptide: 3
Max. Dynamic Modifications Per Peptide: 4
1. Dynamic Modification: Oxidation / +15.995 Da (M)
2. Dynamic Modification: Phospho / +79.966 Da (S, T, Y)
3. Dynamic Modification: Acetyl / +42.011 Da (K)
6. Static Modifications:
-----------------------------
1. Static Modification: Carbamidomethyl / +57.021 Da (C)
------------------------------------------------------------------------------
Processing node 4: phosphoRS 3.1
------------------------------------------------------------------------------
1. Scoring:
-----------------------------
Use Fragment Mass Tolerance of Search Node: True
Fragment Mass Tolerance: 0.5 Da
Consider neutral loss peaks for CID and HCD: Automatic
2. Performance:
-----------------------------
Maximum PTMs per peptide: 10
Maximum Position Isoforms: 200
------------------------------------------------------------------------------
Processing node 5: Fixed Value PSM Validator
------------------------------------------------------------------------------
------------------------------------------------------------------------------
Processing node 6: Scan Event Filter
------------------------------------------------------------------------------
Filter Settings:
-----------------------------
Activation Type: Is HCD
Min. Collision Energy: 0
Max. Collision Energy: 1000
------------------------------------------------------------------------------
Processing node 7: Sequest HT
------------------------------------------------------------------------------
1. Input Data:
-----------------------------
Protein Database: CBE922_Top2a_Top2b.fasta
Enzyme Name: Trypsin (Full)
Max. Missed Cleavage Sites: 2
Min. Peptide Length: 6
Max. Peptide Length: 144
2. Scoring Options:
-----------------------------
Max. Delta Cn: 0.05
Max. Number of Peptides Reported: 10
3. Tolerances:
-----------------------------
Precursor Mass Tolerance: 7 ppm
Fragment Mass Tolerance: 0.02 Da
Use Average Precursor Mass: False
Use Average Fragment Mass: False
4. Spectrum Matching:
-----------------------------
Use Neutral Loss a Ions: True
Use Neutral Loss b Ions: True
Use Neutral Loss y Ions: True
Use Flanking Ions: True
Weight of a Ions: 0
Weight of b Ions: 1
Weight of c Ions: 0
Weight of x Ions: 0
Weight of y Ions: 1
Weight of z Ions: 0
5. Dynamic Modifications:
-----------------------------
Max. Equal Modifications Per Peptide: 3
Max. Dynamic Modifications Per Peptide: 4
1. Dynamic Modification: Oxidation / +15.995 Da (M)
2. Dynamic Modification: Phospho / +79.966 Da (S, T, Y)
3. Dynamic Modification: Acetyl / +42.011 Da (K)
6. Static Modifications:
-----------------------------
1. Static Modification: Carbamidomethyl / +57.021 Da (C)
================================================================================
Further information:
Sequest HT (3):
- Number of sequences searched: 2
Sequest HT (7):
- Number of sequences searched: 2
================================================================================
Processing details:
2014-02-04 16:22:00	(7):Sequest HT:	Total search time was 34.3 s.
2014-02-04 16:22:00	(7):Sequest HT:	Search completed
2014-02-04 16:22:00	(7):Sequest HT:	2 protein(s) + 0 decoy proteins scored and inserted into result file in 0.6 s.
2014-02-04 16:22:00	(7):Sequest HT:	2 protein(s) scored
2014-02-04 16:22:00	(7):Sequest HT:	Search result finalization started.
2014-02-04 16:22:00	(4):phosphoRS 3.1:	Analysis of 62 spectra (146 peptides) completed in 8.3 s.
2014-02-04 16:22:00	(4):phosphoRS 3.1:	Finished scoring
2014-02-04 16:22:00	(4):phosphoRS 3.1:	Workload level: #parallel tasks: 3.
2014-02-04 16:22:00	(4):phosphoRS 3.1:	Workload level: #spectra per package: 477.
2014-02-04 16:22:00	(4):phosphoRS 3.1:	Workload level: #spectra: 477.
2014-02-04 16:22:00	(4):phosphoRS 3.1:	Localizing Phospho (STY) for Sequest HT (7) with a fragment ion mass tolerance of 0.02 m/z allowing a maximum of 10 PTMs with neutral loss and 200 isoforms per peptide.
2014-02-04 16:22:00	(4):phosphoRS 3.1:	Starting phosphoRS 3.0 - Taus T. et al., J. Proteome Res. 2011, 10, 5354-62 (see also http://ms.imp.ac.at)
2014-02-04 16:22:00	(5):Fixed Value PSM Validator:	Evaluating peptides of Sequest HT (7) started
2014-02-04 16:22:00	(7):Sequest HT:	Reading results took 1.7 s.
2014-02-04 16:22:00	(7):Sequest HT:	Storing 1 PSMs for 784 spectra
2014-02-04 16:22:00	(7):Sequest HT:	Storing 600 PSMs for 10489 spectra
2014-02-04 16:22:00	(7):Sequest HT:	Start reading results.
2014-02-04 16:22:00	(7):Sequest HT:	Performing target search containing 11273 spectra took 5.4 s.
2014-02-04 16:22:00	(7):Sequest HT:	Average search time per spectrum was 0.3 ms.
2014-02-04 16:22:00	(7):Sequest HT:	On-Disk search is performed
2014-02-04 16:22:00	(7):Sequest HT:	Workload level: #spectra loaded and processed at once: 2000
2014-02-04 16:22:00	(7):Sequest HT:	Workload level: #parallel tasks: 2
2014-02-04 16:22:00	(7):Sequest HT:	ISE (1.1.1.11, x64) started at 4/2/2014 4:22:37 PM on PC3-0014-PAGE (x64) [2 CPUs] running Microsoft Windows NT 6.1.7601 Service Pack 1 (64bit) [.NET: 4.0.30319.1022]
2014-02-04 16:22:00	(7):Sequest HT:	Start Sequest HT target search for 11273 spectra.
2014-02-04 16:22:00	(7):Sequest HT:	There is already an adequate target FASTA index.
2014-02-04 16:22:00	(7):Sequest HT:	Looking for existing target FASTA index.
2014-02-04 16:22:00	(3):Sequest HT:	Total search time was 45.4 s.
2014-02-04 16:22:00	(3):Sequest HT:	Search completed
2014-02-04 16:22:00	(3):Sequest HT:	2 protein(s) + 0 decoy proteins scored and inserted into result file in 1.2 s.
2014-02-04 16:22:00	(3):Sequest HT:	2 protein(s) scored
2014-02-04 16:22:00	(3):Sequest HT:	Search result finalization started.
2014-02-04 16:22:00	(4):phosphoRS 3.1:	Analysis of 864 spectra (1475 peptides) completed in 27.7 s.
2014-02-04 16:22:00	(4):phosphoRS 3.1:	Finished scoring
2014-02-04 16:22:00	(4):phosphoRS 3.1:	Workload level: #parallel tasks: 3.
2014-02-04 16:22:00	(4):phosphoRS 3.1:	Workload level: #spectra per package: 2373.
2014-02-04 16:22:00	(4):phosphoRS 3.1:	Workload level: #spectra: 2373.
2014-02-04 16:22:00	(4):phosphoRS 3.1:	Localizing Phospho (STY) for Sequest HT (3) with a fragment ion mass tolerance of 0.5 m/z allowing a maximum of 10 PTMs with neutral loss and 200 isoforms per peptide.
2014-02-04 16:22:00	(4):phosphoRS 3.1:	Starting phosphoRS 3.0 - Taus T. et al., J. Proteome Res. 2011, 10, 5354-62 (see also http://ms.imp.ac.at)
2014-02-04 16:22:00	(5):Fixed Value PSM Validator:	Evaluating peptides of Sequest HT (3) started
2014-02-04 16:22:00	(3):Sequest HT:	Reading results took 2 s.
2014-02-04 16:22:00	(3):Sequest HT:	Storing 135 PSMs for 1278 spectra
2014-02-04 16:22:00	(3):Sequest HT:	Storing 3195 PSMs for 10011 spectra
2014-02-04 16:21:00	(3):Sequest HT:	Start reading results.
2014-02-04 16:21:00	(3):Sequest HT:	Performing target search containing 11289 spectra took 7.9 s.
2014-02-04 16:21:00	(3):Sequest HT:	Average search time per spectrum was 0.6 ms.
2014-02-04 16:21:00	(3):Sequest HT:	On-Disk search is performed
2014-02-04 16:21:00	(3):Sequest HT:	Workload level: #spectra loaded and processed at once: 2000
2014-02-04 16:21:00	(3):Sequest HT:	Workload level: #parallel tasks: 2
2014-02-04 16:21:00	(3):Sequest HT:	ISE (1.1.1.11, x64) started at 4/2/2014 4:21:52 PM on PC3-0014-PAGE (x64) [2 CPUs] running Microsoft Windows NT 6.1.7601 Service Pack 1 (64bit) [.NET: 4.0.30319.1022]
2014-02-04 16:21:00	(3):Sequest HT:	Start Sequest HT target search for 11289 spectra.
2014-02-04 16:21:00	(3):Sequest HT:	There is already an adequate target FASTA index.
2014-02-04 16:21:00	(3):Sequest HT:	Looking for existing target FASTA index.
2014-02-04 16:21:00	(6):Scan Event Filter:	284 of 562 spectra pass this filter
2014-02-04 16:21:00	(2):Scan Event Filter:	278 of 562 spectra pass this filter
2014-02-04 16:21:00	(6):Scan Event Filter:	500 of 1000 spectra pass this filter
2014-02-04 16:21:00	(2):Scan Event Filter:	500 of 1000 spectra pass this filter
2014-02-04 16:20:00	(6):Scan Event Filter:	500 of 1000 spectra pass this filter
2014-02-04 16:20:00	(2):Scan Event Filter:	500 of 1000 spectra pass this filter
2014-02-04 16:20:00	(6):Scan Event Filter:	500 of 1000 spectra pass this filter
2014-02-04 16:20:00	(2):Scan Event Filter:	500 of 1000 spectra pass this filter
2014-02-04 16:20:00	(6):Scan Event Filter:	500 of 1000 spectra pass this filter
2014-02-04 16:20:00	(2):Scan Event Filter:	500 of 1000 spectra pass this filter
2014-02-04 16:20:00	(6):Scan Event Filter:	500 of 1000 spectra pass this filter
2014-02-04 16:19:00	(2):Scan Event Filter:	500 of 1000 spectra pass this filter
2014-02-04 16:19:00	(6):Scan Event Filter:	499 of 1000 spectra pass this filter
2014-02-04 16:19:00	(2):Scan Event Filter:	501 of 1000 spectra pass this filter
2014-02-04 16:19:00	(6):Scan Event Filter:	500 of 1000 spectra pass this filter
2014-02-04 16:19:00	(2):Scan Event Filter:	500 of 1000 spectra pass this filter
2014-02-04 16:19:00	(6):Scan Event Filter:	500 of 1000 spectra pass this filter
2014-02-04 16:19:00	(2):Scan Event Filter:	500 of 1000 spectra pass this filter
2014-02-04 16:19:00	(6):Scan Event Filter:	500 of 1000 spectra pass this filter
2014-02-04 16:19:00	(2):Scan Event Filter:	500 of 1000 spectra pass this filter
2014-02-04 16:18:00	(6):Scan Event Filter:	500 of 1000 spectra pass this filter
2014-02-04 16:18:00	(2):Scan Event Filter:	500 of 1000 spectra pass this filter
2014-02-04 16:18:00	(6):Scan Event Filter:	500 of 1000 spectra pass this filter
2014-02-04 16:18:00	(2):Scan Event Filter:	500 of 1000 spectra pass this filter
2014-02-04 16:18:00	(6):Scan Event Filter:	500 of 1000 spectra pass this filter
2014-02-04 16:18:00	(2):Scan Event Filter:	500 of 1000 spectra pass this filter
2014-02-04 16:18:00	(6):Scan Event Filter:	500 of 1000 spectra pass this filter
2014-02-04 16:18:00	(2):Scan Event Filter:	500 of 1000 spectra pass this filter
2014-02-04 16:18:00	(6):Scan Event Filter:	500 of 1000 spectra pass this filter
2014-02-04 16:17:00	(2):Scan Event Filter:	500 of 1000 spectra pass this filter
2014-02-04 16:17:00	(6):Scan Event Filter:	500 of 1000 spectra pass this filter
2014-02-04 16:17:00	(2):Scan Event Filter:	500 of 1000 spectra pass this filter
2014-02-04 16:17:00	(6):Scan Event Filter:	500 of 1000 spectra pass this filter
2014-02-04 16:17:00	(2):Scan Event Filter:	500 of 1000 spectra pass this filter
2014-02-04 16:17:00	(6):Scan Event Filter:	500 of 1000 spectra pass this filter
2014-02-04 16:17:00	(2):Scan Event Filter:	500 of 1000 spectra pass this filter
2014-02-04 16:17:00	(6):Scan Event Filter:	500 of 1000 spectra pass this filter
2014-02-04 16:17:00	(2):Scan Event Filter:	500 of 1000 spectra pass this filter
2014-02-04 16:17:00	(6):Scan Event Filter:	500 of 1000 spectra pass this filter
2014-02-04 16:17:00	(2):Scan Event Filter:	500 of 1000 spectra pass this filter
2014-02-04 16:16:00	(6):Scan Event Filter:	500 of 1000 spectra pass this filter
2014-02-04 16:16:00	(2):Scan Event Filter:	500 of 1000 spectra pass this filter
2014-02-04 16:16:00	(6):Scan Event Filter:	500 of 1000 spectra pass this filter
2014-02-04 16:16:00	(2):Scan Event Filter:	500 of 1000 spectra pass this filter
2014-02-04 16:16:00	(7):Sequest HT:	Sequence Database: CBE922_Top2a_Top2b.fasta
2014-02-04 16:16:00	(6):Scan Event Filter:	490 of 1000 spectra pass this filter
2014-02-04 16:16:00	(3):Sequest HT:	Sequence Database: CBE922_Top2a_Top2b.fasta
2014-02-04 16:16:00	(2):Scan Event Filter:	510 of 1000 spectra pass this filter
2014-02-04 16:16:00	(1):Spectrum Selector:	Reading from File 1 of 1:\\serv-spectro\Data Serv-spectro F\2014\Schultz_P\CBE922\LC_040114_CBE922_03_CID-HCD.raw (27475 spectra total)
